# Supplementary material for: Oxygen-induced multimodal ultramicroporous structure in 10-nm-thick carbon membranes for enhanced hydrogen separation
Source: Nat Commun. 2026 May 22;17:6755. doi: 10.1038/s41467-026-73556-5 (PMC13385404; doi:10.1038/s41467-026-73556-5)
Supplement: Supplementary file 3 — Source Data [file 41467_2026_73556_MOESM3_ESM.xlsx]

## Sheet: Figure 2
	Figure. 2c
	Membrane material	Young's Modulus (GPa)
	p-UCM	10.5±2.3
	d-UCM	3.3±0.8
	PBI (from literature)	2.37
	hollow fiber CMS (from literature)	7.5

## Sheet: Figure 3
	Figure. 3a-b							Figure. 3c							Figure. 3d				Figure. 3e				Figure. 3f					Figure. 3g
	Membrane condition	Test Temperature (°C)	Average H2 permeance (GPU)	Average H2/N2 selectivity	Std of H2 permeance (GPU)	Std of H2/N2 selectivity		Test Temperature (°C)	H2 permeance (GPU)	CH4 permeance (GPU)	CO2 permeance (GPU)	N2 permeance (GPU)	He permeance (GPU)		Gas molecule	Kinetic diameter (A)	E_act-app (kJ/mol)		Transmembrane pressure (ΔP, bar)	H2 permeance (GPU)	N2 permeance (GPU)		time (days)	H2/N2 selectivity	N2 permeance (GPU)	H2 permeance (GPU)		Membrane	Temp (°C)	H2 permeance (GPU)	H2/N2 selectivity
	p-UCM (0 vol%)	35	1677	12	1071	7.7		180	18591.8	90.8183	681.382	66.1798	12035.5		He	2.6	13.2926		2	4781.71	62.91		0.66315	304.62	44.26	13483.8		CMS – 1	90	60.5	1764
	p-UCM (0 vol%)	150	4546	28.2	591	22.2		150	14255.8	76.8879	637.83	73.5237	9863.45		H2	2.89	15.0847		3	4087.76	54.35		1.33258	252.88	55.53	14041.3		CMS – 2	120	150	586
	d-UCM (0.3 vol%)	35	2074	22.7	815	8.6		120	10589.3	56.7114	510.247	56.4739	7297.95		CO2	3.3	9.03482		4	4349.72	47.95		1.98667	368.26	41.61	15321.7		CMS – 3	20-25	433	117
	d-UCM (0.3 vol%)	150	6977	48.8	1462	23.1		90	7755.18	41.6906	398.683	25.0373	5228.93		N2	3.64	8.48583		5	5587.87	48.94		2.70067	389.42	39.57	15410.7		CMS – 4	r.t.*	1400	435
	d-UCM (0.8 vol%)	35	2765	66	473	34.5		35	2794.23	39.7573	229.617	28.6018	2328.4		CH4	3.8	6.84565						3.32772	416.72	37.64	15685.9		CMS – 5	25	1643	306
	d-UCM (0.8 vol%)	150	10455	131.7	620.5	51.4																	3.99444	388.63	43.65	16962.1		CMS – 6	25	1904	238
																							4.6807	396.58	42.49	16849.7		CMS – 7	25	2520	182
																							5.33164	291.92	59.71	17431		CMS – 8	150	1977	73.5
																							5.99617	329.44	54.65	18005.4		CMS – 9	150	5970	38
																							6.67634	330.56	52.49	17351		CNM – 1	30	1641	5.42
																							7.32864	372.23	45.56	16958.9		CNM – 2	30	1829	5.73
																							7.88971	297.6	62.59	18626.7		CNM – 3	30	374	7.6
																												CNM – 4	30	348	9.9
																												MOF-1	22	6000	6.5
																												MOF-2	85	284	240.4
																												MOF-3	100	582	8.1
																												MOF-4	25	448	126
																												Silica	200	1493	135
																												Zeolite	27	96	7.4
																												GO	25	1194	40
																												CMP	30	29786	11.3
																												Graphene	25	13731	17.7
																												BNG-1	25	58.3	20.7
																												BNG-2	25	1150.5	375.1
																												BNG-3	25	290.2	171.1
																												2D ZIF-1	\	20280	43.1
																												2D ZIF-2	\	15850	49.5
																												HOF	25	1045	19.5
																												d-UCMs	150	9956	117.1
																													35	3062	44.4
																													150	11150	188.9
																													35	2219	105.7
																													150	10260	89.2
																													35	3014	47.8

## Sheet: Figure 5
	Figure. 5b				Figure. 5c					Figure. 5d					Figure. 5f
	Binding energy (eV)	Normalized Intensity of d-UCM (w/oO2)	Normalized Intensity of d-UCM (wO2)		Sputtering depth (nm)	C 1s atomic percentage (%)	N 1s atomic percentage (%)	O 1s atomic percentage (%)		Sputtering depth (nm)	C 1s atomic percentage (%)	N 1s atomic percentage (%)	O 1s atomic percentage (%)		p-UCM		substrate for p-UCM (incidence angle = 0.03°)		d-UCM		substrate for d-UCM (incidence angle = 0.05°)
	800	0.621288	0.386348		0	86.9807	7.55707	5.46224		0	87.8923	8.39708	3.71064		Q (Angstrom-1)	Intensity (a.u.)	Q (Angstrom-1)	Intensity (a.u.)	Q (Angstrom-1)	Intensity (a.u.)	Q (Angstrom-1)	Intensity (a.u.)
	799	0.624943	0.388075		0.7143	91.5192	5.74512	2.73563		0.7143	91.3466	6.43288	2.2205		0.9008	122.143	0.9002	86.8441	0.9008	125.51	0.9002	86.3947
	798	0.627684	0.39077		1.4286	93.1786	4.65218	2.16927		1.4286	91.5108	6.22678	2.26246		0.9017	122.065	0.9015	86.4554	0.9017	125.387	0.9015	86.4481
	797	0.61672	0.392704		2.1429	93.6508	4.23596	2.11325		2.1429	91.9919	5.68918	2.31888		0.9027	122.084	0.9028	86.1001	0.9027	125.416	0.9028	86.2029
	796	0.614588	0.380752		2.8572	94.2181	3.87781	1.90407		2.8572	92.0461	5.6441	2.30981		0.9036	122.32	0.9041	86.0283	0.9036	125.285	0.9041	86.0948
	795	0.626237	0.376537		3.5715	94.5293	3.60414	1.86659		3.5715	92.0916	5.73674	2.1717		0.9045	122.518	0.9054	85.8244	0.9045	125.179	0.9054	86.4976
	794	0.62106	0.382272		4.2858	94.499	3.43682	2.06417		4.2858	91.8529	5.80332	2.34373		0.9054	122.41	0.9068	84.866	0.9054	125.293	0.9068	87.2435
	793	0.615654	0.385933		5.0001	95.0036	3.16146	1.83493		5.0001	91.8297	5.76419	2.40614		0.9063	122.336	0.9081	84.9156	0.9063	125.431	0.9081	87.2272
	792	0.614893	0.379094		5.7144	95.7446	2.42755	1.82784		5.7144	92.6425	5.0833	2.27415		0.9072	122.144	0.9094	85.6097	0.9072	125.256	0.9094	86.9092
	791	0.612532	0.369697		6.4287	95.7312	2.57293	1.69587		6.4287	92.6492	5.25146	2.09938		0.9081	121.841	0.9107	86.3825	0.9081	125.158	0.9107	86.9186
	790	0.611771	0.373843		7.143	95.0224	2.8055	2.17212		7.143	92.9087	5.17175	1.91959		0.909	121.914	0.912	86.147	0.909	125.252	0.912	86.8632
	789	0.609791	0.370872		7.8573	95.2358	2.17671	2.58747		7.8573	93.4194	4.49256	2.08806		0.9099	122.089	0.9133	86.3189	0.9099	125.102	0.9133	86.0973
	788	0.608573	0.367072												0.9109	122.089	0.9146	86.392	0.9109	124.968	0.9146	86.2277
	787	0.602787	0.368454												0.9118	122.12	0.9159	85.9616	0.9118	124.979	0.9159	86.0995
	786	0.605147	0.366381												0.9127	121.967	0.9172	85.2746	0.9127	124.812	0.9172	86.2283
	785	0.594412	0.365967												0.9136	121.763	0.9185	85.2318	0.9136	124.692	0.9185	85.9307
	784	0.604386	0.372876												0.9145	121.639	0.9198	85.4151	0.9145	124.609	0.9198	85.8422
	783	0.604766	0.367417												0.9154	121.606	0.9211	85.4428	0.9154	124.607	0.9211	85.6745
	782	0.597229	0.365414												0.9163	121.656	0.9224	85.4711	0.9163	124.616	0.9224	86.1322
	781	0.595021	0.36721												0.9172	121.599	0.9237	85.2113	0.9172	124.594	0.9237	86.6311
	780	0.594412	0.368454												0.9182	121.519	0.925	85.0899	0.9182	124.368	0.925	85.956
	779	0.595401	0.36189												0.9191	121.573	0.9263	85.392	0.9191	124.343	0.9263	85.4443
	778	0.596467	0.358298												0.92	121.725	0.9276	85.2925	0.92	124.331	0.9276	84.8906
	777	0.591442	0.356156												0.9209	121.621	0.9289	85.6974	0.9209	124.209	0.9289	85.9452
	776	0.582382	0.358781												0.9218	121.404	0.9302	86.0712	0.9218	124.011	0.9302	85.9741
	775	0.582306	0.356985												0.9227	121.265	0.9315	86.1	0.9227	124.1	0.9315	85.2682
	774	0.586188	0.352909												0.9236	121.294	0.9328	85.9196	0.9236	124.337	0.9328	85.8885
	773	0.586493	0.348556												0.9245	121.238	0.9341	85.9842	0.9245	124.426	0.9341	86.0046
	772	0.575225	0.340542												0.9254	121.3	0.9354	85.7702	0.9254	124.323	0.9354	85.7648
	771	0.578803	0.349109												0.9264	121.622	0.9367	86.0682	0.9264	124.27	0.9367	85.1284
	770	0.577052	0.348763												0.9273	121.437	0.938	86.2935	0.9273	124.043	0.938	85.2712
	769	0.562586	0.345447												0.9282	121.183	0.9393	86.2256	0.9282	123.885	0.9393	85.126
	768	0.55855	0.344756												0.9291	120.938	0.9406	86.287	0.9291	123.883	0.9406	85.289
	767	0.553678	0.33764												0.93	120.874	0.942	85.4813	0.93	123.997	0.942	85.268
	766	0.552383	0.340542												0.9309	120.879	0.9433	85.0876	0.9309	123.887	0.9433	84.9357
	765	0.554134	0.338953												0.9318	120.761	0.9446	84.7958	0.9318	123.824	0.9446	85.6364
	764	0.554591	0.341785												0.9327	120.796	0.9459	85.1768	0.9327	123.932	0.9459	85.5034
	763	0.54317	0.338953												0.9336	120.887	0.9472	84.8121	0.9336	123.788	0.9472	85.4351
	762	0.537917	0.337156												0.9346	120.926	0.9485	84.0162	0.9346	123.764	0.9485	85.4577
	761	0.540734	0.33916												0.9355	120.789	0.9498	84.3617	0.9355	123.722	0.9498	85.1797
	760	0.549566	0.335084												0.9364	120.704	0.9511	85.9464	0.9364	123.829	0.9511	84.9455
	759	0.53746	0.328313												0.9373	120.76	0.9524	86.0735	0.9373	123.602	0.9524	85.8003
	758	0.543856	0.33308												0.9382	120.914	0.9537	85.8369	0.9382	123.56	0.9537	86.9669
	757	0.53274	0.333633												0.9391	120.8	0.955	85.0411	0.9391	123.541	0.955	87.0462
	756	0.542181	0.331629												0.94	120.471	0.9563	85.3203	0.94	123.426	0.9563	85.3304
	755	0.534871	0.332182												0.9409	120.368	0.9576	85.2207	0.9409	123.53	0.9576	84.6713
	754	0.531902	0.326102												0.9418	120.465	0.9589	85.1637	0.9418	123.647	0.9589	84.635
	753	0.528704	0.323684												0.9428	120.511	0.9602	84.5293	0.9428	123.479	0.9602	84.9636
	752	0.522385	0.326724												0.9437	120.397	0.9615	84.716	0.9437	123.234	0.9615	84.3354
	751	0.530608	0.319193												0.9446	120.144	0.9628	84.9229	0.9446	123.287	0.9628	84.1944
	750	0.519491	0.317811												0.9455	119.993	0.9641	84.333	0.9455	123.14	0.9641	83.8367
	749	0.521623	0.318295												0.9464	120.255	0.9654	83.9201	0.9464	123.154	0.9654	84.1766
	748	0.51538	0.315393												0.9473	120.306	0.9667	83.8836	0.9473	123.123	0.9667	84.1688
	747	0.510431	0.316775												0.9482	120.439	0.968	84.0487	0.9482	123.152	0.968	84.9056
	746	0.517588	0.30952												0.9491	120.427	0.9693	85.1574	0.9491	123.094	0.9693	84.8694
	745	0.511268	0.304201												0.95	120.236	0.9706	85.8838	0.95	123.091	0.9706	84.8005
	744	0.505939	0.312491												0.951	119.814	0.9719	86.0046	0.951	122.902	0.9719	84.3383
	743	0.500381	0.307448												0.9519	119.702	0.9732	85.2972	0.9519	122.8	0.9732	84.6601
	742	0.499162	0.305928												0.9528	119.939	0.9745	84.5751	0.9528	122.818	0.9745	84.5964
	741	0.502741	0.308761												0.9537	119.815	0.9759	83.973	0.9537	122.497	0.9759	84.0088
	740	0.500761	0.300263												0.9546	119.742	0.9772	83.8704	0.9546	122.591	0.9772	83.6594
	739	0.503959	0.304891												0.9555	119.674	0.9785	83.9298	0.9555	122.756	0.9785	83.3345
	738	0.512334	0.303648												0.9564	119.642	0.9798	84.0691	0.9564	122.873	0.9798	83.9026
	737	0.506319	0.303233												0.9573	119.575	0.9811	83.5686	0.9573	122.922	0.9811	84.3282
	736	0.503807	0.297223												0.9582	119.66	0.9824	83.6273	0.9582	123.014	0.9824	84.1792
	735	0.491853	0.296601												0.9592	119.615	0.9837	84.2315	0.9592	122.938	0.9837	84.1972
	734	0.489188	0.297983												0.9601	119.57	0.985	84.5059	0.9601	122.737	0.985	84.4103
	733	0.48995	0.295841												0.961	119.47	0.9863	84.091	0.961	122.802	0.9863	84.7215
	732	0.483706	0.300124												0.9619	119.306	0.9876	83.6163	0.9619	122.784	0.9876	84.558
	731	0.476397	0.30123												0.9628	119.205	0.9889	83.7374	0.9628	122.468	0.9889	83.9095
	730	0.480128	0.296255												0.9637	119.177	0.9902	84.1831	0.9637	122.295	0.9902	83.5724
	729	0.479671	0.296394												0.9646	119.166	0.9915	84.2167	0.9646	122.381	0.9915	83.5337
	728	0.484544	0.296808												0.9655	119.167	0.9928	84.3909	0.9655	122.327	0.9928	84.034
	727	0.477235	0.292386												0.9664	119.23	0.9941	84.5429	0.9664	122.202	0.9941	83.2817
	726	0.471144	0.286859												0.9674	119.059	0.9954	83.9798	0.9674	122.161	0.9954	82.8629
	725	0.471524	0.288932												0.9683	118.842	0.9967	83.9611	0.9683	122.053	0.9967	82.4342
	724	0.458885	0.290245												0.9692	118.881	0.998	83.7386	0.9692	122.232	0.998	82.6022
	723	0.465357	0.285754												0.9701	118.962	0.9993	84.0362	0.9701	122.167	0.9993	83.1556
	722	0.461246	0.283059												0.971	118.879	1.0006	83.3673	0.971	122.087	1.0006	83.1187
	721	0.459875	0.28223												0.9719	118.801	1.0019	83.0828	0.9719	121.816	1.0019	82.5892
	720	0.465662	0.283405												0.9728	119.063	1.0032	83.3456	0.9728	121.871	1.0032	82.7212
	719	0.456144	0.278637												0.9737	119.059	1.0045	83.9892	0.9737	121.77	1.0045	82.2053
	718	0.454393	0.281539												0.9746	118.899	1.0058	83.3307	0.9746	121.815	1.0058	82.2609
	717	0.450282	0.280503												0.9756	118.586	1.0071	82.7644	0.9756	121.749	1.0071	82.5339
	716	0.456525	0.280157												0.9765	118.623	1.0084	82.5259	0.9765	121.774	1.0084	82.7964
	715	0.444343	0.284027												0.9774	118.663	1.0097	83.3099	0.9774	121.641	1.0097	82.963
	714	0.448226	0.27995												0.9783	118.646	1.0111	83.8671	0.9783	121.893	1.0111	82.811
	713	0.461093	0.270969												0.9792	118.43	1.0124	84.3757	0.9792	121.807	1.0124	82.7533
	712	0.466118	0.268827												0.9801	118.422	1.0137	84.0267	0.9801	121.706	1.0137	82.5929
	711	0.464596	0.274423												0.981	118.495	1.015	83.1437	0.981	121.586	1.015	82.1663
	710	0.44579	0.274147												0.9819	118.439	1.0163	82.9325	0.9819	121.767	1.0163	82.2139
	709	0.438785	0.274009												0.9828	118.298	1.0176	83.5493	0.9828	121.646	1.0176	82.7789
	708	0.43277	0.274699												0.9838	118.36	1.0189	83.8477	0.9838	121.502	1.0189	82.8045
	707	0.426374	0.27166												0.9847	118.562	1.0202	83.3089	0.9847	121.615	1.0202	82.352
	706	0.425384	0.26855												0.9856	118.347	1.0215	82.4587	0.9856	121.571	1.0215	82.0385
	705	0.423862	0.269034												0.9865	118.223	1.0228	82.4151	0.9865	121.557	1.0228	81.8739
	704	0.42645	0.268274												0.9874	118.172	1.0241	82.7975	0.9874	121.329	1.0241	81.8963
	703	0.419293	0.259085												0.9883	118.245	1.0254	82.5891	0.9883	121.255	1.0254	82.4468
	702	0.413888	0.263783												0.9892	118.184	1.0267	81.9691	0.9892	121.219	1.0267	82.5373
	701	0.405056	0.254802												0.9901	118.187	1.028	82.0224	0.9901	121.252	1.028	82.3099
	700	0.405284	0.256874												0.991	118.129	1.0293	82.6415	0.991	121.219	1.0293	82.1239
	699	0.397975	0.247202												0.992	118.023	1.0306	83.2553	0.992	121.219	1.0306	82.4098
	698	0.400792	0.254871												0.9929	117.884	1.0319	82.8246	0.9929	121.282	1.0319	82.0661
	697	0.388305	0.260122												0.9938	117.8	1.0332	82.2622	0.9938	121.152	1.0332	82.3737
	696	0.38526	0.25038												0.9947	117.719	1.0345	81.7056	0.9947	121.121	1.0345	83.0583
	695	0.387315	0.251002												0.9956	117.876	1.0358	81.955	0.9956	120.965	1.0358	83.0365
	694	0.388153	0.260122												0.9965	117.953	1.0371	82.4993	0.9965	120.872	1.0371	82.5045
	693	0.380311	0.259431												0.9974	118.124	1.0384	82.8622	0.9974	120.949	1.0384	81.6867
	692	0.386478	0.254249												0.9983	118.022	1.0397	82.523	0.9983	121.159	1.0397	80.9406
	691	0.376961	0.249896												0.9992	117.726	1.041	82.7221	0.9992	121.09	1.041	81.056
	690	0.374296	0.246373												1.0002	117.551	1.0423	83.0795	1.0002	121.044	1.0423	82.1535
	689	0.374905	0.244646												1.0011	117.766	1.0436	82.7972	1.0011	121.031	1.0436	82.8662
	688	0.372012	0.246096												1.002	117.784	1.0449	82.6183	1.002	120.905	1.0449	81.9648
	687	0.370946	0.2481												1.0029	117.696	1.0463	82.6351	1.0029	120.704	1.0463	81.5744
	686	0.372468	0.240224												1.0038	117.641	1.0476	82.4271	1.0038	120.466	1.0476	82.3172
	685	0.369499	0.243955												1.0047	117.676	1.0489	81.405	1.0047	120.513	1.0489	82.6054
	684	0.361733	0.244577												1.0056	117.654	1.0502	81.4601	1.0056	120.551	1.0502	81.9807
	683	0.363484	0.241675												1.0065	117.491	1.0515	81.9095	1.0065	120.79	1.0515	81.1821
	682	0.364626	0.231449												1.0074	117.55	1.0528	82.7945	1.0074	120.705	1.0528	81.2246
	681	0.3612	0.235664												1.0083	117.636	1.0541	82.6515	1.0083	120.743	1.0541	81.3628
	680	0.35884	0.230275												1.0093	117.616	1.0554	82.6257	1.0093	120.734	1.0554	81.5295
	679	0.359373	0.234559												1.0102	117.342	1.0567	82.7304	1.0102	120.879	1.0567	82.1123
	678	0.344678	0.231449												1.0111	117.489	1.058	82.743	1.0111	120.564	1.058	81.7935
	677	0.352977	0.23442												1.012	117.744	1.0593	82.8422	1.012	120.511	1.0593	81.3568
	676	0.351378	0.228341												1.0129	117.716	1.0606	83.0001	1.0129	120.283	1.0606	80.7502
	675	0.346429	0.231588												1.0138	117.677	1.0619	82.2008	1.0138	120.196	1.0619	80.8969
	674	0.355946	0.238082												1.0147	117.486	1.0632	81.4436	1.0147	120.224	1.0632	80.3981
	673	0.349703	0.232969												1.0156	117.388	1.0645	80.9983	1.0156	120.438	1.0645	80.1649
	672	0.352216	0.232693												1.0165	117.148	1.0658	81.3354	1.0165	120.526	1.0658	80.707
	671	0.349627	0.232624												1.0175	117.174	1.0671	81.244	1.0175	120.571	1.0671	80.9497
	670	0.354347	0.232417												1.0184	117.098	1.0684	80.4037	1.0184	120.402	1.0684	80.7334
	669	0.341785	0.226821												1.0193	117.049	1.0697	79.9376	1.0193	120.081	1.0697	80.5085
	668	0.34346	0.22841												1.0202	116.753	1.071	80.4175	1.0202	119.996	1.071	79.9353
	667	0.333333	0.232348												1.0211	116.775	1.0723	80.8992	1.0211	119.993	1.0723	80.2022
	666	0.336988	0.229929												1.022	116.921	1.0736	80.7853	1.022	119.998	1.0736	80.2978
	665	0.340567	0.230413												1.0229	116.946	1.0749	80.9532	1.0229	119.982	1.0749	80.3646
	664	0.334552	0.224471												1.0238	116.803	1.0762	81.2856	1.0238	120.025	1.0762	80.1539
	663	0.328765	0.221915												1.0247	116.726	1.0775	81.6874	1.0247	120.077	1.0775	80.3304
	662	0.330897	0.225577												1.0257	116.641	1.0788	80.8351	1.0257	120.092	1.0788	80.6019
	661	0.331582	0.222261												1.0266	116.612	1.0802	80.767	1.0266	120.064	1.0802	81.0578
	660	0.323435	0.23214												1.0275	116.644	1.0815	80.1945	1.0275	119.908	1.0815	80.8201
	659	0.319172	0.227373												1.0284	116.616	1.0828	80.1761	1.0284	119.928	1.0828	81.1101
	658	0.318106	0.221915												1.0293	116.513	1.0841	80.4832	1.0293	119.903	1.0841	81.3402
	657	0.315898	0.217562												1.0302	116.44	1.0854	80.8269	1.0302	119.678	1.0854	80.3721
	656	0.310949	0.224817												1.0311	116.39	1.0867	80.8089	1.0311	119.564	1.0867	79.7282
	655	0.308132	0.225024												1.032	116.471	1.088	80.32	1.032	119.507	1.088	80.0071
	654	0.300518	0.22081												1.0329	116.56	1.0893	80.2329	1.0329	119.638	1.0893	80.3885
	653	0.303183	0.220188												1.0338	116.626	1.0906	80.0632	1.0338	119.728	1.0906	81.024
	652	0.30265	0.227097												1.0348	116.477	1.0919	79.7702	1.0348	119.648	1.0919	81.3517
	651	0.297929	0.222468												1.0357	116.402	1.0932	79.6037	1.0357	119.59	1.0932	80.5095
	650	0.297396	0.223297												1.0366	116.313	1.0945	79.8779	1.0366	119.716	1.0945	79.4458
	649	0.293741	0.224333												1.0375	116.195	1.0958	79.8114	1.0375	119.813	1.0958	78.8479
	648	0.30836	0.225991												1.0384	116.051	1.0971	79.6208	1.0384	119.537	1.0971	79.2816
	647	0.307522	0.227097												1.0393	115.962	1.0984	79.3523	1.0393	119.308	1.0984	79.9903
	646	0.293589	0.226268												1.0402	115.901	1.0997	80.0958	1.0402	119.258	1.0997	79.9988
	645	0.300442	0.223642												1.0411	115.848	1.101	80.1493	1.0411	119.468	1.101	79.3819
	644	0.296711	0.222122												1.042	115.912	1.1023	79.3476	1.042	119.356	1.1023	79.29
	643	0.299604	0.223435												1.043	116.039	1.1036	79.3784	1.043	119.218	1.1036	79.0551
	642	0.318715	0.22385												1.0439	116.141	1.1049	79.5678	1.0439	119.186	1.1049	79.0009
	641	0.32511	0.224126												1.0448	115.941	1.1062	80.2093	1.0448	119.338	1.1062	79.4133
	640	0.327318	0.222744												1.0457	115.827	1.1075	80.3985	1.0457	119.38	1.1075	79.7825
	639	0.310644	0.224817												1.0466	115.611	1.1088	80.4098	1.0466	119.277	1.1088	79.9504
	638	0.296559	0.217632												1.0475	115.679	1.1101	80.2229	1.0475	119.302	1.1101	79.9172
	637	0.284757	0.218944												1.0484	115.679	1.1114	79.3049	1.0484	119.299	1.1114	80.435
	636	0.271281	0.212657												1.0493	115.576	1.1127	79.047	1.0493	119.199	1.1127	80.393
	635	0.262144	0.215144												1.0502	115.358	1.114	79.3454	1.0502	118.932	1.114	79.7941
	634	0.253617	0.20713												1.0511	115.268	1.1154	79.6903	1.0511	118.879	1.1154	80.009
	633	0.248287	0.203399												1.0521	115.204	1.1167	79.3109	1.0521	118.833	1.1167	79.9772
	632	0.245394	0.206923												1.053	115.318	1.118	78.4595	1.053	119.008	1.118	79.4622
	631	0.24547	0.217424												1.0539	115.181	1.1193	78.4144	1.0539	118.876	1.1193	78.9467
	630	0.244708	0.211206												1.0548	115.269	1.1206	79.3283	1.0548	119.004	1.1206	79.9029
	629	0.244556	0.208512												1.0557	115.329	1.1219	79.2308	1.0557	118.858	1.1219	80.722
	628	0.241587	0.208235												1.0566	115.177	1.1232	78.8165	1.0566	118.993	1.1232	80.2533
	627	0.238389	0.218115												1.0575	115.189	1.1245	78.6409	1.0575	118.93	1.1245	79.1004
	626	0.24349	0.210792												1.0584	115.24	1.1258	78.8437	1.0584	118.817	1.1258	78.5176
	625	0.238008	0.212312												1.0593	115.081	1.1271	79.1318	1.0593	118.839	1.1271	78.5871
	624	0.241891	0.213279												1.0603	114.974	1.1284	78.5579	1.0603	118.853	1.1284	78.7051
	623	0.238465	0.213141												1.0612	115.091	1.1297	78.5446	1.0612	118.883	1.1297	78.4574
	622	0.233364	0.213763												1.0621	115.141	1.131	78.4021	1.0621	118.954	1.131	78.123
	621	0.235724	0.213486												1.063	115.204	1.1323	77.8728	1.063	118.987	1.1323	78.4442
	620	0.234201	0.210515												1.0639	115.083	1.1336	77.973	1.0639	118.742	1.1336	78.2266
	619	0.235191	0.211552												1.0648	114.99	1.1349	78.564	1.0648	118.481	1.1349	78.3138
	618	0.240673	0.215144												1.0657	114.995	1.1362	79.3781	1.0657	118.521	1.1362	78.5555
	617	0.227958	0.211828												1.0666	115.025	1.1375	78.9324	1.0666	118.554	1.1375	78.2034
	616	0.22674	0.210239												1.0675	115.017	1.1388	78.055	1.0675	118.647	1.1388	77.9757
	615	0.226511	0.211414												1.0684	114.823	1.1401	78.2418	1.0684	118.448	1.1401	78.156
	614	0.225141	0.205472												1.0694	114.641	1.1414	78.3385	1.0694	118.462	1.1414	77.6188
	613	0.227501	0.203814												1.0703	114.472	1.1427	78.6533	1.0703	118.407	1.1427	76.8506
	612	0.227044	0.207614												1.0712	114.492	1.144	78.3564	1.0712	118.565	1.144	77.0336
	611	0.228796	0.209064												1.0721	114.652	1.1453	77.5992	1.0721	118.524	1.1453	77.7154
	610	0.226968	0.204919												1.073	114.673	1.1466	77.5084	1.073	118.604	1.1466	78.3398
	609	0.225978	0.206508												1.0739	114.649	1.1479	78.1078	1.0739	118.479	1.1479	78.3885
	608	0.221943	0.206508												1.0748	114.519	1.1492	78.8985	1.0748	118.462	1.1492	78.1578
	607	0.227882	0.208028												1.0757	114.417	1.1506	78.5601	1.0757	118.723	1.1506	77.7579
	606	0.226435	0.211483												1.0766	114.143	1.1519	78.029	1.0766	118.757	1.1519	77.4684
	605	0.228872	0.212588												1.0776	114.18	1.1532	77.9366	1.0776	118.671	1.1532	77.5535
	604	0.229252	0.208719												1.0785	114.257	1.1545	78.2642	1.0785	118.421	1.1545	78.1678
	603	0.228872	0.206301												1.0794	114.34	1.1558	78.5278	1.0794	118.484	1.1558	78.1965
	602	0.226816	0.20865												1.0803	114.44	1.1571	78.3425	1.0803	118.525	1.1571	78.2714
	601	0.224608	0.20865												1.0812	114.287	1.1584	78.4964	1.0812	118.607	1.1584	78.1118
	600	0.225369	0.211344												1.0821	113.965	1.1597	77.8215	1.0821	118.621	1.1597	78.0488
	599	0.226587	0.216803												1.083	113.642	1.161	77.0526	1.083	118.595	1.161	77.7221
	598	0.227958	0.219566												1.0839	113.476	1.1623	77.3843	1.0839	118.407	1.1623	77.7106
	597	0.229328	0.212381												1.0848	113.642	1.1636	77.443	1.0848	118.252	1.1636	77.6989
	596	0.228948	0.216043												1.0857	113.616	1.1649	77.0299	1.0857	118.15	1.1649	77.3714
	595	0.233821	0.211966												1.0867	113.54	1.1662	76.729	1.0867	118.184	1.1662	77.2683
	594	0.225445	0.212174												1.0876	113.573	1.1675	76.9822	1.0876	118.35	1.1675	77.0279
	593	0.23344	0.217286												1.0885	113.661	1.1688	77.0891	1.0885	118.551	1.1688	76.5965
	592	0.235724	0.216872												1.0894	113.907	1.1701	76.9664	1.0894	118.68	1.1701	76.87
	591	0.228796	0.214108												1.0903	114.167	1.1714	76.861	1.0903	119.028	1.1714	76.7634
	590	0.227425	0.219981												1.0912	114.954	1.1727	77.1724	1.0912	120.011	1.1727	76.8434
	589	0.232374	0.22005												1.0921	115.108	1.174	77.5443	1.0921	120.285	1.174	76.4503
	588	0.227197	0.212381												1.093	114.532	1.1753	78.1444	1.093	119.745	1.1753	76.019
	587	0.234582	0.218253												1.0939	114.254	1.1766	78.5281	1.0939	119.461	1.1766	75.9764
	586	0.227577	0.214315												1.0948	113.915	1.1779	78.4071	1.0948	119.306	1.1779	76.6213
	585	0.22476	0.21397												1.0958	113.814	1.1792	77.4296	1.0958	119.214	1.1792	76.6431
	584	0.230242	0.20941												1.0967	113.692	1.1805	76.6209	1.0967	119.133	1.1805	76.5048
	583	0.22773	0.214523												1.0976	113.708	1.1818	76.5626	1.0976	118.988	1.1818	76.5695
	582	0.233668	0.219152												1.0985	113.481	1.1831	76.9645	1.0985	118.778	1.1831	76.9182
	581	0.232983	0.214315												1.0994	113.375	1.1844	77.1312	1.0994	118.688	1.1844	76.7479
	580	0.231917	0.215559												1.1003	113.04	1.1858	77.4364	1.1003	118.659	1.1858	76.0633
	579	0.23108	0.21321												1.1012	112.945	1.1871	77.1687	1.1012	118.673	1.1871	75.4813
	578	0.227806	0.21853												1.1021	113.081	1.1884	77.2445	1.1021	118.725	1.1884	75.629
	577	0.231841	0.222675												1.103	112.9	1.1897	76.8975	1.103	118.667	1.1897	76.1365
	576	0.235267	0.216733												1.1039	112.931	1.191	76.969	1.1039	118.633	1.191	76.0832
	575	0.233135	0.21777												1.1049	112.725	1.1923	76.8029	1.1049	118.609	1.1923	76.0122
	574	0.230166	0.217355												1.1058	112.721	1.1936	76.759	1.1058	118.608	1.1936	76.0045
	573	0.231993	0.216941												1.1067	112.692	1.1949	75.6233	1.1067	118.613	1.1949	75.883
	572	0.231613	0.218253												1.1076	112.577	1.1962	74.7293	1.1076	118.556	1.1962	75.6103
	571	0.235191	0.223642												1.1085	112.513	1.1975	75.0026	1.1085	118.605	1.1975	75.6131
	570	0.246079	0.224402												1.1094	112.341	1.1988	75.5735	1.1094	118.734	1.1988	75.6861
	569	0.236486	0.22005												1.1103	112.144	1.2001	76.2269	1.1103	118.68	1.2001	75.3418
	568	0.241054	0.218737												1.1112	111.966	1.2014	76.1717	1.1112	118.524	1.2014	74.8319
	567	0.239303	0.223919												1.1121	112.073	1.2027	75.6715	1.1121	118.6	1.2027	75.2196
	566	0.236486	0.225508												1.1131	111.995	1.204	75.6303	1.1131	118.511	1.204	75.959
	565	0.224456	0.22378												1.114	111.807	1.2053	76.1453	1.114	118.417	1.2053	76.3437
	564	0.22773	0.221915												1.1149	111.766	1.2066	75.7294	1.1149	118.508	1.2066	76.4845
	563	0.228262	0.219842												1.1158	111.901	1.2079	75.4303	1.1158	118.534	1.2079	76.5155
	562	0.23146	0.212035												1.1167	111.941	1.2092	75.2679	1.1167	118.579	1.2092	76.2728
	561	0.2291	0.219152												1.1176	111.847	1.2105	75.1742	1.1176	118.587	1.2105	76.7237
	560	0.225522	0.217148												1.1185	111.771	1.2118	75.7903	1.1185	118.772	1.2118	76.9862
	559	0.229481	0.218253												1.1194	111.885	1.2131	76.2659	1.1194	118.807	1.2131	76.6216
	558	0.230166	0.215421												1.1203	111.882	1.2144	75.899	1.1203	118.787	1.2144	76.5878
	557	0.23344	0.223297												1.1212	111.52	1.2157	75.6205	1.1212	118.703	1.2157	76.2312
	556	0.230623	0.217908												1.1222	111.621	1.217	75.8461	1.1222	118.941	1.217	76.0468
	555	0.230471	0.20941												1.1231	112.648	1.2183	75.7236	1.1231	120	1.2183	75.5949
	554	0.230014	0.219013												1.124	113.005	1.2197	75.3126	1.124	120.436	1.2197	75.148
	553	0.228643	0.22157												1.1249	112.83	1.221	75.3091	1.1249	120.104	1.221	75.221
	552	0.222324	0.220948												1.1258	112.622	1.2223	75.0264	1.1258	119.841	1.2223	75.5824
	551	0.227044	0.220948												1.1267	112.218	1.2236	74.62	1.1267	119.647	1.2236	75.4881
	550	0.226664	0.227028												1.1276	112.179	1.2249	74.6608	1.1276	119.697	1.2249	75.2598
	549	0.224608	0.21929												1.1285	112.175	1.2262	74.7766	1.1285	119.607	1.2262	75.059
	548	0.231232	0.216803												1.1294	112.18	1.2275	74.6097	1.1294	119.648	1.2275	75.3872
	547	0.223694	0.215144												1.1303	112.058	1.2288	74.9654	1.1303	119.593	1.2288	74.8746
	546	0.222781	0.211828												1.1313	111.854	1.2301	74.8493	1.1313	119.592	1.2301	74.4562
	545	0.217527	0.219221												1.1322	111.89	1.2314	74.7507	1.1322	119.578	1.2314	74.2811
	544	0.213111	0.218323												1.1331	111.815	1.2327	74.6115	1.1331	119.596	1.2327	74.7563
	543	0.215928	0.217632												1.134	111.586	1.234	74.4669	1.134	119.561	1.234	74.6734
	542	0.220801	0.217148												1.1349	111.402	1.2353	74.3976	1.1349	119.511	1.2353	74.541
	541	0.214938	0.218323												1.1358	111.533	1.2366	73.9647	1.1358	119.547	1.2366	74.5398
	540	0.212197	0.212934												1.1367	111.515	1.2379	74.1016	1.1367	119.642	1.2379	74.7036
	539	0.219887	0.223573												1.1376	111.416	1.2392	74.612	1.1376	119.695	1.2392	74.7533
	538	0.2224	0.224748												1.1385	111.22	1.2405	74.6748	1.1385	119.669	1.2405	74.5729
	537	0.226816	0.22157												1.1394	111.086	1.2418	74.5806	1.1394	119.652	1.2418	73.99
	536	0.23108	0.227304												1.1404	111.157	1.2431	74.5449	1.1404	119.661	1.2431	74.1563
	535	0.243795	0.234697												1.1413	111.152	1.2444	74.5593	1.1413	119.401	1.2444	74.0952
	534	0.27623	0.258947												1.1422	110.981	1.2457	74.6116	1.1422	119.278	1.2457	74.1515
	533	0.298462	0.272212												1.1431	111.007	1.247	74.3824	1.1431	119.342	1.247	74.2402
	532	0.317497	0.281816												1.144	111.184	1.2483	74.6723	1.144	119.372	1.2483	73.9564
	531	0.320847	0.284925												1.1449	111.316	1.2496	74.9364	1.1449	119.422	1.2496	74.1401
	530	0.289706	0.258256												1.1458	111.078	1.2509	74.6248	1.1458	119.434	1.2509	74.1571
	529	0.235496	0.219221												1.1467	110.96	1.2522	73.8494	1.1467	119.598	1.2522	74.447
	528	0.211055	0.211206												1.1476	110.915	1.2535	73.8594	1.1476	119.7	1.2535	74.0612
	527	0.211969	0.213486												1.1485	110.883	1.2549	74.1454	1.1485	119.619	1.2549	73.6235
	526	0.211893	0.216457												1.1494	110.779	1.2562	73.9308	1.1494	119.329	1.2562	73.3915
	525	0.208847	0.212657												1.1504	110.665	1.2575	74.0218	1.1504	119.207	1.2575	73.2992
	524	0.201766	0.209617												1.1513	110.813	1.2588	74.5212	1.1513	119.434	1.2588	73.4423
	523	0.204507	0.211206												1.1522	110.782	1.2601	75.1506	1.1522	119.589	1.2601	73.9208
	522	0.207629	0.215628												1.1531	110.604	1.2614	74.8914	1.1531	119.55	1.2614	74.4187
	521	0.214025	0.218461												1.154	110.438	1.2627	74.1628	1.154	119.456	1.2627	74.1488
	520	0.210218	0.216526												1.1549	110.495	1.264	73.6577	1.1549	119.303	1.264	73.856
	519	0.208238	0.214108												1.1558	110.425	1.2653	73.4856	1.1558	119.258	1.2653	73.5368
	518	0.200244	0.21701												1.1567	110.199	1.2666	73.2231	1.1567	119.133	1.2666	73.7937
	517	0.21273	0.219704												1.1576	110.065	1.2679	73.67	1.1576	119.083	1.2679	73.7697
	516	0.215014	0.217839												1.1585	110.218	1.2692	73.8708	1.1585	119.011	1.2692	73.8206
	515	0.205269	0.218944												1.1595	110.276	1.2705	73.9157	1.1595	118.945	1.2705	73.4791
	514	0.208162	0.213832												1.1604	110.271	1.2718	73.5354	1.1604	119.064	1.2718	73.4557
	513	0.20938	0.220326												1.1613	110.214	1.2731	73.2917	1.1613	119.128	1.2731	73.4686
	512	0.214862	0.219912												1.1622	110.06	1.2744	73.6892	1.1622	119.047	1.2744	73.8226
	511	0.216537	0.217493												1.1631	110.011	1.2757	73.6513	1.1631	118.754	1.2757	73.4051
	510	0.214938	0.219428												1.164	109.978	1.277	73.455	1.164	118.887	1.277	72.4785
	509	0.216918	0.221086												1.1649	109.814	1.2783	73.584	1.1649	118.791	1.2783	72.2062
	508	0.212654	0.220879												1.1658	109.806	1.2796	73.3909	1.1658	118.769	1.2796	72.7169
	507	0.212806	0.220602												1.1667	109.676	1.2809	73.0449	1.1667	118.603	1.2809	73.1107
	506	0.214634	0.224748												1.1676	109.58	1.2822	72.3943	1.1676	118.633	1.2822	73.1904
	505	0.213949	0.231657												1.1686	109.584	1.2835	72.2021	1.1686	118.812	1.2835	73.304
	504	0.212045	0.224471												1.1695	109.341	1.2848	72.3999	1.1695	118.788	1.2848	73.5689
	503	0.213796	0.218875												1.1704	109.203	1.2861	72.4906	1.1704	118.583	1.2861	73.5487
	502	0.211131	0.221708												1.1713	109.177	1.2874	72.0182	1.1713	118.481	1.2874	73.4706
	501	0.216537	0.226061												1.1722	109.181	1.2887	72.3398	1.1722	118.497	1.2887	72.8119
	500	0.215928	0.219773												1.1731	109.253	1.2901	72.8542	1.1731	118.342	1.2901	72.2634
	499	0.216537	0.221708												1.174	109.359	1.2914	73.4851	1.174	118.561	1.2914	72.3627
	498	0.214558	0.228064												1.1749	109.321	1.2927	72.9215	1.1749	118.648	1.2927	72.8359
	497	0.218669	0.22986												1.1758	109.294	1.294	72.646	1.1758	118.493	1.294	73.0923
	496	0.218821	0.230828												1.1767	109.314	1.2953	72.2905	1.1767	118.26	1.2953	72.4535
	495	0.21471	0.22461												1.1777	109.273	1.2966	72.2294	1.1777	118.193	1.2966	71.8874
	494	0.215776	0.230482												1.1786	108.991	1.2979	72.2487	1.1786	118.147	1.2979	71.7525
	493	0.221867	0.227373												1.1795	108.84	1.2992	72.3701	1.1795	118.139	1.2992	72.0814
	492	0.220649	0.22309												1.1804	108.944	1.3005	72.8107	1.1804	118.071	1.3005	72.2912
	491	0.222248	0.228202												1.1813	108.869	1.3018	73.1064	1.1813	118.121	1.3018	72.4134
	490	0.220116	0.230206												1.1822	108.695	1.3031	73.0645	1.1822	117.918	1.3031	72.1795
	489	0.221943	0.227511												1.1831	108.649	1.3044	72.3617	1.1831	117.788	1.3044	72.2543
	488	0.221258	0.225577												1.184	108.802	1.3057	72.2191	1.184	117.931	1.3057	71.9651
	487	0.223314	0.225922												1.1849	108.995	1.307	72.4535	1.1849	118.014	1.307	71.4665
	486	0.219659	0.2291												1.1858	109.061	1.3083	72.566	1.1858	117.996	1.3083	71.2311
	485	0.222476	0.234144												1.1867	108.937	1.3096	71.9667	1.1867	117.841	1.3096	71.4364
	484	0.214938	0.233729												1.1877	108.737	1.3109	72.3269	1.1877	117.724	1.3109	71.656
	483	0.221639	0.231519												1.1886	108.653	1.3122	72.5194	1.1886	117.52	1.3122	72.1554
	482	0.222781	0.23366												1.1895	108.424	1.3135	72.1284	1.1895	117.39	1.3135	72.2396
	481	0.227653	0.236355												1.1904	108.257	1.3148	71.6413	1.1904	117.372	1.3148	72.0739
	480	0.233059	0.232555												1.1913	108.447	1.3161	71.5281	1.1913	117.412	1.3161	71.768
	479	0.223085	0.237184												1.1922	108.495	1.3174	71.8817	1.1922	117.332	1.3174	71.2516
	478	0.227044	0.232969												1.1931	108.517	1.3187	71.8893	1.1931	117.404	1.3187	71.2107
	477	0.218593	0.234282												1.194	108.431	1.32	71.4216	1.194	117.359	1.32	71.1414
	476	0.225369	0.236769												1.1949	108.326	1.3213	71.7429	1.1949	117.315	1.3213	71.3739
	475	0.229709	0.239395												1.1958	108.332	1.3226	72.4755	1.1958	117.316	1.3226	71.6003
	474	0.22811	0.233453												1.1968	108.085	1.3239	71.9181	1.1968	117.094	1.3239	71.2515
	473	0.232298	0.238289												1.1977	107.969	1.3253	71.8893	1.1977	116.922	1.3253	71.0858
	472	0.228872	0.242987												1.1986	107.795	1.3266	71.7404	1.1986	116.822	1.3266	71.5228
	471	0.229252	0.2405												1.1995	107.72	1.3279	71.5629	1.1995	116.928	1.3279	71.5151
	470	0.226968	0.244922												1.2004	107.796	1.3292	71.1101	1.2004	117.008	1.3292	70.9728
	469	0.227577	0.240086												1.2013	107.867	1.3305	71.2549	1.2013	116.999	1.3305	71.0006
	468	0.225445	0.240984												1.2022	107.793	1.3318	71.8089	1.2022	116.829	1.3318	71.1691
	467	0.22773	0.240915												1.2031	107.659	1.3331	71.9344	1.2031	116.814	1.3331	70.879
	466	0.234049	0.245682												1.204	107.58	1.3344	71.65	1.204	116.724	1.3344	70.7766
	465	0.233668	0.244231												1.2049	107.589	1.3357	71.432	1.2049	116.488	1.3357	70.4223
	464	0.235267	0.240017												1.2058	107.342	1.337	71.4167	1.2058	116.327	1.337	69.8939
	463	0.228872	0.238497												1.2068	107.194	1.3383	71.1071	1.2068	116.316	1.3383	70.0072
	462	0.224227	0.245198												1.2077	107.321	1.3396	70.802	1.2077	116.235	1.3396	70.1913
	461	0.230927	0.243057												1.2086	107.364	1.3409	70.5238	1.2086	116.063	1.3409	69.9048
	460	0.231993	0.242918												1.2095	107.327	1.3422	70.6816	1.2095	115.979	1.3422	69.9818
	459	0.236486	0.243678												1.2104	107.247	1.3435	70.5339	1.2104	115.839	1.3435	70.4239
	458	0.232602	0.242711												1.2113	107.291	1.3448	70.0843	1.2113	115.888	1.3448	71.2391
	457	0.234125	0.242158												1.2122	107.136	1.3461	70.1419	1.2122	115.712	1.3461	71.1996
	456	0.23344	0.249758												1.2131	107.06	1.3474	70.2198	1.2131	115.693	1.3474	71.2143
	455	0.228948	0.256322												1.214	107.762	1.3487	70.0846	1.214	115.714	1.3487	71.1357
	454	0.230166	0.244715												1.2149	109.091	1.35	69.6926	1.2149	115.831	1.35	70.5696
	453	0.233745	0.251624												1.2158	110.093	1.3513	69.7494	1.2158	115.811	1.3513	69.749
	452	0.231765	0.247547												1.2168	108.851	1.3526	70.1185	1.2168	115.948	1.3526	69.8979
	451	0.239379	0.245267												1.2177	107.763	1.3539	69.8736	1.2177	115.841	1.3539	70.1351
	450	0.241739	0.250104												1.2186	106.836	1.3552	69.8577	1.2186	115.504	1.3552	69.6673
	449	0.236257	0.253213												1.2195	106.737	1.3565	70.4688	1.2195	115.396	1.3565	69.8951
	448	0.231993	0.250795												1.2204	106.774	1.3578	70.5958	1.2204	115.504	1.3578	70.4925
	447	0.238237	0.249827												1.2213	106.8	1.3592	70.6743	1.2213	115.577	1.3592	70.5508
	446	0.239455	0.253558												1.2222	106.745	1.3605	70.685	1.2222	115.446	1.3605	70.1812
	445	0.236029	0.252314												1.2231	106.523	1.3618	70.1351	1.2231	115.254	1.3618	70.1214
	444	0.240445	0.254387												1.224	106.201	1.3631	69.5053	1.224	115.066	1.3631	69.7851
	443	0.244632	0.253489												1.2249	106.193	1.3644	69.4357	1.2249	115.178	1.3644	69.6867
	442	0.247526	0.256529												1.2259	106.297	1.3657	69.4934	1.2259	115.135	1.3657	69.8084
	441	0.242881	0.252176												1.2268	106.288	1.367	69.9029	1.2268	115.253	1.367	69.7494
	440	0.241815	0.258049												1.2277	106.039	1.3683	69.9529	1.2277	115.198	1.3683	69.3289
	439	0.252018	0.259845												1.2286	105.997	1.3696	69.6211	1.2286	115.176	1.3696	69.4654
	438	0.252779	0.258532												1.2295	106.109	1.3709	69.4389	1.2295	115.279	1.3709	69.6991
	437	0.250571	0.263438												1.2304	106.102	1.3722	69.0753	1.2304	115.02	1.3722	69.6612
	436	0.247069	0.261918												1.2313	106.031	1.3735	69.3591	1.2313	114.78	1.3735	69.915
	435	0.245698	0.254387												1.2322	106.029	1.3748	69.6087	1.2322	114.818	1.3748	69.5978
	434	0.246688	0.249965												1.2331	106.003	1.3761	69.6538	1.2331	114.816	1.3761	68.7343
	433	0.239303	0.253144												1.234	105.858	1.3774	69.762	1.234	114.672	1.3774	68.9882
	432	0.244175	0.260674												1.2349	105.903	1.3787	68.9938	1.2349	114.759	1.3787	69.4385
	431	0.243642	0.263023												1.2359	105.94	1.38	69.2926	1.2359	114.61	1.38	69.5017
	430	0.245318	0.267721												1.2368	105.965	1.3813	69.3468	1.2368	114.477	1.3813	69.4586
	429	0.244556	0.258256												1.2377	105.7	1.3826	69.4053	1.2377	114.268	1.3826	69.5446
	428	0.252322	0.263576												1.2386	105.433	1.3839	68.7724	1.2386	114.038	1.3839	69.8965
	427	0.252474	0.26482												1.2395	105.486	1.3852	68.3768	1.2395	114.028	1.3852	69.5404
	426	0.253921	0.269449												1.2404	105.614	1.3865	68.7425	1.2404	114.208	1.3865	69.1199
	425	0.242729	0.267721												1.2413	105.626	1.3878	68.7475	1.2413	114.238	1.3878	68.7638
	424	0.244404	0.271107												1.2422	105.506	1.3891	69.0344	1.2422	114.035	1.3891	68.768
	423	0.248439	0.271176												1.2431	105.549	1.3904	68.8842	1.2431	114.052	1.3904	69.1592
	422	0.25217	0.269587												1.244	105.476	1.3917	68.3196	1.244	113.834	1.3917	69.0714
	421	0.250267	0.270623												1.2449	105.341	1.393	68.2222	1.2449	113.726	1.393	69.2836
	420	0.24783	0.270761												1.2459	105.118	1.3944	68.4461	1.2459	113.635	1.3944	69.2706
	419	0.251409	0.267307												1.2468	104.967	1.3957	68.4322	1.2468	113.749	1.3957	68.7234
	418	0.247754	0.266754												1.2477	105.034	1.397	68.6618	1.2477	113.904	1.397	68.2512
	417	0.250723	0.264889												1.2486	104.971	1.3983	69.1316	1.2486	113.758	1.3983	68.3617
	416	0.249657	0.264612												1.2495	104.912	1.3996	68.7856	1.2495	113.567	1.3996	68.6218
	415	0.245394	0.26627												1.2504	104.936	1.4009	68.5243	1.2504	113.64	1.4009	68.5688
	414	0.248592	0.261987												1.2513	104.835	1.4022	68.3828	1.2513	113.681	1.4022	68.0223
	413	0.248363	0.258671												1.2522	104.596	1.4035	68.6169	1.2522	113.323	1.4035	68.1891
	412	0.249734	0.26634												1.2531	104.45	1.4048	68.1368	1.2531	113.225	1.4048	68.23
	411	0.250647	0.265856												1.254	104.433	1.4061	67.9625	1.254	113.088	1.4061	68.491
	410	0.250876	0.267791												1.2549	104.482	1.4074	68.2529	1.2549	113.096	1.4074	68.441
	409	0.249962	0.266823												1.2559	104.409	1.4087	68.2528	1.2559	113.169	1.4087	68.3658
	408	0.251942	0.265096												1.2568	104.257	1.41	67.7949	1.2568	113.074	1.41	68.1677
	407	0.255063	0.268067												1.2577	104.242	1.4113	67.8152	1.2577	112.976	1.4113	67.9476
	406	0.257652	0.276012												1.2586	104.276	1.4126	68.4436	1.2586	112.963	1.4126	68.0534
	405	0.248135	0.266685												1.2595	104.205	1.4139	68.067	1.2595	112.791	1.4139	68.409
	404	0.255672	0.279536												1.2604	104.117	1.4152	67.8611	1.2604	112.551	1.4152	68.3894
	403	0.263591	0.276772												1.2613	104.174	1.4165	68.6055	1.2613	112.497	1.4165	68.0368
	402	0.265114	0.281816												1.2622	104.098	1.4178	68.7723	1.2622	112.54	1.4178	67.8308
	401	0.287194	0.311731												1.2631	103.942	1.4191	68.0435	1.2631	112.401	1.4191	67.5823
	400	0.328232	0.354705												1.264	103.967	1.4204	67.5602	1.264	112.407	1.4204	67.9153
	399	0.360134	0.390355												1.2649	103.97	1.4217	67.6865	1.2649	112.598	1.4217	67.8829
	398	0.344906	0.369974												1.2659	103.777	1.423	67.656	1.2659	112.626	1.423	67.7588
	397	0.272956	0.292732												1.2668	103.676	1.4243	67.6061	1.2668	112.419	1.4243	67.2138
	396	0.251485	0.266754												1.2677	103.633	1.4256	67.4625	1.2677	112.118	1.4256	66.9079
	395	0.246688	0.262816												1.2686	103.697	1.4269	67.7205	1.2686	112.014	1.4269	66.2655
	394	0.239759	0.255838												1.2695	103.536	1.4282	67.3086	1.2695	111.946	1.4282	66.6029
	393	0.244023	0.263921												1.2704	103.562	1.4296	67.2435	1.2704	111.851	1.4296	67.2657
	392	0.239912	0.260882												1.2713	103.534	1.4309	67.2579	1.2713	111.673	1.4309	67.8117
	391	0.245698	0.263438												1.2722	103.468	1.4322	67.3239	1.2722	111.648	1.4322	67.3451
	390	0.245394	0.262125												1.2731	103.309	1.4335	67.6782	1.2731	111.767	1.4335	67.7096
	389	0.247069	0.259638												1.274	103.21	1.4348	67.7018	1.274	111.689	1.4348	67.3755
	388	0.24212	0.264543												1.2749	103.103	1.4361	67.2809	1.2749	111.587	1.4361	66.8663
	387	0.245546	0.259569												1.2758	103.229	1.4374	66.817	1.2758	111.57	1.4374	66.6683
	386	0.24448	0.26558												1.2768	103.366	1.4387	66.9309	1.2768	111.621	1.4387	66.8197
	385	0.244708	0.270416												1.2777	103.443	1.44	66.6531	1.2777	111.723	1.44	66.8613
	384	0.251713	0.261296												1.2786	103.801	1.4413	66.3399	1.2786	112.019	1.4413	66.5621
	383	0.249886	0.257565												1.2795	104.153	1.4426	66.8168	1.2795	112.121	1.4426	66.6809
	382	0.250876	0.261434												1.2804	104.015	1.4439	67.2433	1.2804	111.884	1.4439	66.7441
	381	0.248439	0.267514												1.2813	103.73	1.4452	67.2151	1.2813	111.691	1.4452	66.7329
	380	0.245698	0.269794												1.2822	103.561	1.4465	67.2123	1.2822	111.625	1.4465	66.567
	379	0.257347	0.270692												1.2831	103.465	1.4478	66.7687	1.2831	111.462	1.4478	66.7872
	378	0.25118	0.266823												1.284	103.285	1.4491	67.0864	1.284	111.414	1.4491	67.2075
	377	0.255139	0.272834												1.2849	103.175	1.4504	66.9629	1.2849	111.46	1.4504	66.7769
	376	0.25019	0.271936												1.2858	103.143	1.4517	66.4194	1.2858	111.353	1.4517	66.0249
	375	0.254073	0.26938												1.2868	103.112	1.453	66.1214	1.2868	111.24	1.453	65.8243
	374	0.251789	0.270692												1.2877	103.001	1.4543	66.0395	1.2877	111.079	1.4543	65.8046
	373	0.25316	0.272903												1.2886	103.017	1.4556	65.5909	1.2886	111.016	1.4556	65.4895
	372	0.260545	0.272074												1.2895	103.016	1.4569	65.5526	1.2895	110.859	1.4569	65.2549
	371	0.259099	0.273041												1.2904	102.921	1.4582	65.8041	1.2904	110.785	1.4582	65.569
	370	0.257195	0.272834												1.2913	102.921	1.4595	65.6089	1.2913	110.681	1.4595	65.9267
	369	0.255063	0.273456												1.2922	103.028	1.4608	65.9904	1.2922	110.714	1.4608	65.9453
	368	0.261992	0.27767												1.2931	103.007	1.4621	66.1436	1.2931	110.866	1.4621	65.8672
	367	0.259784	0.275183												1.294	102.931	1.4635	66.304	1.294	110.943	1.4635	65.5641
	366	0.255444	0.27463												1.2949	102.872	1.4648	65.9996	1.2949	110.81	1.4648	65.4149
	365	0.260317	0.279743												1.2958	102.736	1.4661	65.8182	1.2958	110.662	1.4661	65.1477
	364	0.257576	0.276012												1.2968	102.752	1.4674	65.6441	1.2968	110.382	1.4674	65.005
	363	0.260393	0.273939												1.2977	102.716	1.4687	66.013	1.2977	110.346	1.4687	65.4721
	362	0.266408	0.279605												1.2986	102.593	1.47	66.3241	1.2986	110.152	1.47	65.8109
	361	0.264885	0.276565												1.2995	102.331	1.4713	65.9079	1.2995	110.165	1.4713	65.4189
	360	0.265037	0.285408												1.3004	102.371	1.4726	65.5363	1.3004	110.188	1.4726	64.8642
	359	0.263438	0.281608												1.3013	102.266	1.4739	65.5973	1.3013	110.222	1.4739	64.8242
	358	0.26085	0.281954												1.3022	102.235	1.4752	65.5686	1.3022	110.175	1.4752	64.705
	357	0.263819	0.28147												1.3031	102.126	1.4765	65.6935	1.3031	110.115	1.4765	65.0277
	356	0.264048	0.279467												1.304	102.156	1.4778	65.4246	1.304	110.169	1.4778	65.6886
	355	0.270215	0.281401												1.3049	102.137	1.4791	65.0665	1.3049	110.082	1.4791	65.7734
	354	0.265646	0.283543												1.3058	102.156	1.4804	65.1618	1.3058	110.146	1.4804	65.5853
	353	0.267169	0.284372												1.3067	101.922	1.4817	65.0128	1.3067	110.065	1.4817	65.7792
	352	0.278209	0.288794												1.3077	101.782	1.483	64.67	1.3077	109.743	1.483	66.3898
	351	0.281712	0.29287												1.3086	101.761	1.4843	64.6789	1.3086	109.462	1.4843	66.1895
	350	0.279047	0.29135												1.3095	101.829	1.4856	64.5978	1.3095	109.576	1.4856	65.6412
	349	0.273641	0.292455												1.3104	101.725	1.4869	64.7175	1.3104	109.571	1.4869	65.1971
	348	0.273641	0.288241												1.3113	101.477	1.4882	64.8404	1.3113	109.231	1.4882	65.4827
	347	0.283843	0.292179												1.3122	101.509	1.4895	64.857	1.3122	109.023	1.4895	65.2633
	346	0.277828	0.291626												1.3131	101.7	1.4908	64.6642	1.3131	109.034	1.4908	64.6358
	345	0.28095	0.298535												1.314	101.828	1.4921	64.3312	1.314	109.374	1.4921	64.2282
	344	0.278971	0.294044												1.3149	101.774	1.4934	64.4009	1.3149	109.487	1.4934	64.3326
	343	0.272423	0.290106												1.3158	101.501	1.4947	64.5004	1.3158	109.398	1.4947	64.5671
	342	0.272956	0.293768												1.3167	101.325	1.496	64.2969	1.3167	109.132	1.496	64.8438
	341	0.274174	0.291903												1.3176	101.265	1.4973	64.3646	1.3176	108.845	1.4973	64.7885
	340	0.279656	0.293699												1.3186	101.185	1.4987	64.4066	1.3186	108.747	1.4987	64.7901
	339	0.273412	0.289761												1.3195	101.107	1.5	64.3845	1.3195	108.694	1.5	64.7358
	338	0.276001	0.286445												1.3204	101.073	1.5013	64.3547	1.3204	108.577	1.5013	64.5741
	337	0.274326	0.297568												1.3213	101.074	1.5026	64.3081	1.3213	108.529	1.5026	64.3481
	336	0.280113	0.293561												1.3222	101.049	1.5039	64.0996	1.3222	108.604	1.5039	64.6953
	335	0.285518	0.291281												1.3231	100.858	1.5052	63.8953	1.3231	108.5	1.5052	64.4609
	334	0.278742	0.292455												1.324	100.922	1.5065	63.6629	1.324	108.611	1.5065	64.0491
	333	0.281102	0.297637												1.3249	100.994	1.5078	63.4127	1.3249	108.69	1.5078	64.1645
	332	0.280113	0.302059												1.3258	100.994	1.5091	63.0795	1.3258	108.756	1.5091	64.0415
	331	0.276915	0.297706												1.3267	100.923	1.5104	63.8684	1.3267	108.579	1.5104	64.0628
	330	0.281712	0.296532												1.3276	100.909	1.5117	64.514	1.3276	108.419	1.5117	63.8415
	329	0.286356	0.296739												1.3286	100.998	1.513	64.7237	1.3286	108.207	1.513	63.6881
	328	0.276686	0.302957												1.3295	100.976	1.5143	64.3667	1.3295	108.16	1.5143	63.9505
	327	0.280493	0.302128												1.3304	100.89	1.5156	63.9559	1.3304	108.307	1.5156	64.2661
	326	0.290239	0.29895												1.3313	100.784	1.5169	63.6451	1.3313	108.25	1.5169	63.9323
	325	0.290391	0.299503												1.3322	100.844	1.5182	63.4832	1.3322	108.048	1.5182	63.7814
	324	0.28392	0.302819												1.3331	100.864	1.5195	63.5217	1.3331	108.082	1.5195	63.7751
	323	0.292219	0.309728												1.334	100.605	1.5208	63.7238	1.334	107.985	1.5208	63.8246
	322	0.290772	0.308484												1.3349	100.517	1.5221	63.3902	1.3349	107.908	1.5221	63.9962
	321	0.287727	0.30503												1.3358	100.485	1.5234	63.2463	1.3358	107.859	1.5234	64.1809
	320	0.29397	0.307102												1.3367	100.457	1.5247	63.2402	1.3367	107.817	1.5247	63.9651
	319	0.298158	0.312008												1.3376	100.324	1.526	63.4811	1.3376	107.744	1.526	63.6152
	318	0.298614	0.31408												1.3385	100.166	1.5273	63.4034	1.3385	107.805	1.5273	63.2896
	317	0.296635	0.319884												1.3395	100.169	1.5286	63.204	1.3395	107.792	1.5286	63.1184
	316	0.301203	0.323477												1.3404	100.179	1.5299	63.3289	1.3404	107.552	1.5299	63.3628
	315	0.305162	0.325066												1.3413	100.017	1.5312	63.3733	1.3413	107.525	1.5312	63.592
	314	0.305086	0.3156												1.3422	100.13	1.5325	63.7306	1.3422	107.459	1.5325	63.8301
	313	0.298843	0.313044												1.3431	100.208	1.5339	63.7381	1.3431	107.288	1.5339	63.7603
	312	0.298005	0.321888												1.344	100.212	1.5352	63.5775	1.344	107.259	1.5352	63.3008
	311	0.304705	0.325135												1.3449	99.9599	1.5365	63.2857	1.3449	107.412	1.5365	62.7337
	310	0.311253	0.31712												1.3458	99.8094	1.5378	62.7298	1.3458	107.343	1.5378	62.7973
	309	0.312015	0.317258												1.3467	99.6603	1.5391	62.335	1.3467	107.12	1.5391	62.8186
	308	0.301812	0.319677												1.3476	99.6914	1.5404	62.275	1.3476	107.091	1.5404	62.8194
	307	0.296939	0.318848												1.3485	99.7835	1.5417	62.372	1.3485	107.114	1.5417	63.1846
	306	0.291153	0.305582												1.3494	99.7422	1.543	62.5082	1.3494	107.095	1.543	63.4348
	305	0.281331	0.303026												1.3504	99.479	1.5443	62.8437	1.3504	106.964	1.5443	63.423
	304	0.275316	0.291903												1.3513	99.4281	1.5456	62.8907	1.3513	106.935	1.5456	62.9831
	303	0.270062	0.277049												1.3522	99.3841	1.5469	62.9457	1.3522	106.852	1.5469	62.4515
	302	0.266027	0.276288												1.3531	99.2028	1.5482	62.994	1.3531	106.808	1.5482	62.37
	301	0.259099	0.271867												1.354	99.278	1.5495	62.7192	1.354	106.776	1.5495	62.3616
	300	0.246764	0.264129												1.3549	99.3086	1.5508	62.1553	1.3549	106.877	1.5508	62.3486
	299	0.238084	0.256667												1.3558	99.2607	1.5521	61.8899	1.3558	106.752	1.5521	62.2398
	298	0.244556	0.255976												1.3567	99.1994	1.5534	62.5221	1.3567	106.717	1.5534	62.0493
	297	0.245165	0.249965												1.3576	99.2549	1.5547	62.4704	1.3576	106.837	1.5547	62.6677
	296	0.247221	0.255078												1.3585	99.2539	1.556	62.5846	1.3585	106.734	1.556	62.9141
	295	0.253084	0.259707												1.3594	99.1786	1.5573	62.5996	1.3594	106.657	1.5573	62.9795
	294	0.254759	0.265925												1.3603	99.1409	1.5586	62.4749	1.3603	106.481	1.5586	63.0488
	293	0.268768	0.278845												1.3612	98.9802	1.5599	62.3593	1.3612	106.317	1.5599	63.186
	292	0.278133	0.286099												1.3622	99.0397	1.5612	62.0735	1.3622	106.311	1.5612	62.6432
	291	0.2843	0.289692												1.3631	99.0453	1.5625	62.3859	1.3631	106.433	1.5625	62.0385
	290	0.291153	0.296877												1.364	98.9755	1.5638	62.2615	1.364	106.352	1.5638	61.9995
	289	0.302117	0.303302												1.3649	98.8667	1.5651	61.42	1.3649	106.342	1.5651	61.7212
	288	0.326252	0.322578												1.3658	98.7867	1.5664	60.7256	1.3658	106.282	1.5664	61.081
	287	0.38899	0.389388												1.3667	98.7004	1.5677	61.2522	1.3667	106.352	1.5677	60.7073
	286	0.62007	0.633135												1.3676	98.532	1.5691	61.7294	1.3676	106.359	1.5691	61.2156
	285	1	1												1.3685	98.4557	1.5704	61.4467	1.3685	106.403	1.5704	61.9152
	284	0.923024	0.872116												1.3694	98.5245	1.5717	60.9866	1.3694	106.361	1.5717	62.0373
	283	0.414116	0.385795												1.3703	98.5526	1.573	61.3498	1.3703	106.141	1.573	61.9492
	282	0.203594	0.200705												1.3712	98.4932	1.5743	61.9343	1.3712	105.935	1.5743	61.7997
	281	0.183341	0.181636												1.3721	98.588	1.5756	61.95	1.3721	105.924	1.5756	62.0964
	280	0.174814	0.17908												1.3731	98.5825	1.5769	61.254	1.3731	105.749	1.5769	61.8977
	279	0.164611	0.177629												1.374	98.6273	1.5782	61.0718	1.374	105.654	1.5782	61.5628
	278	0.16385	0.177698												1.3749	98.5858	1.5795	61.1633	1.3749	105.654	1.5795	61.2587
	277	0.167809	0.174243												1.3758	98.3163	1.5808	61.3255	1.3758	105.769	1.5808	61.1407
	276	0.161337	0.171618												1.3767	98.2532	1.5821	60.8144	1.3767	105.761	1.5821	60.9671
	275	0.162022	0.174313												1.3776	98.3097	1.5834	60.7448	1.3776	105.577	1.5834	60.753
	274	0.161794	0.169684												1.3785	98.3454	1.5847	61.3025	1.3785	105.6	1.5847	60.3206
	273	0.163012	0.172793												1.3794	98.1815	1.586	61.4398	1.3794	105.666	1.586	60.0914
	272	0.163393	0.168233												1.3803	98.1384	1.5873	61.5984	1.3803	105.678	1.5873	60.5725
	271	0.160804	0.170651												1.3812	98.189	1.5886	61.9843	1.3812	105.588	1.5886	60.7392
	270	0.164839	0.172654												1.3821	98.3039	1.5899	61.625	1.3821	105.676	1.5899	60.5758
	269	0.163926	0.169062												1.383	98.1846	1.5912	60.8317	1.383	105.695	1.5912	60.619
	268	0.166134	0.168578												1.384	98.5634	1.5925	60.5626	1.384	106.353	1.5925	60.7884
	267	0.169103	0.171756												1.3849	98.7171	1.5938	60.6742	1.3849	106.489	1.5938	61.0152
	266	0.166743	0.166298												1.3858	98.6447	1.5951	61.1213	1.3858	105.917	1.5951	61.1624
	265	0.166362	0.174865												1.3867	98.6508	1.5964	60.9363	1.3867	105.869	1.5964	61.1077
	264	0.163088	0.174174												1.3876	98.5543	1.5977	61.0242	1.3876	105.859	1.5977	61.1191
	263	0.169408	0.168716												1.3885	98.2872	1.599	61.0346	1.3885	105.843	1.599	61.0848
	262	0.162022	0.171687												1.3894	98.22	1.6003	61.0047	1.3894	105.715	1.6003	60.9621
	261	0.164383	0.169131												1.3903	98.2421	1.6016	60.4545	1.3903	105.827	1.6016	60.5737
	260	0.166971	0.17148												1.3912	98.317	1.603	60.0252	1.3912	105.692	1.603	60.0878
	259	0.16522	0.167749												1.3921	98.3049	1.6043	60.0625	1.3921	105.365	1.6043	60.5311
	258	0.170245	0.163742												1.393	98.2505	1.6056	60.5123	1.393	105.318	1.6056	60.9064
	257	0.163621	0.168233												1.3939	98.0555	1.6069	60.3049	1.3939	105.439	1.6069	60.6454
	256	0.173443	0.164847												1.3948	97.8828	1.6082	60.2174	1.3948	105.459	1.6082	60.5912
	255	0.177554	0.171411												1.3958	97.9296	1.6095	60.3548	1.3958	105.476	1.6095	60.403
	254	0.168722	0.16464												1.3967	97.955	1.6108	60.0622	1.3967	105.36	1.6108	60.0211
	253	0.161032	0.166851												1.3976	97.9	1.6121	59.7848	1.3976	105.219	1.6121	60.304
	252	0.165144	0.170305												1.3985	97.8605	1.6134	59.6803	1.3985	105.1	1.6134	60.42
	251	0.165905	0.171134												1.3994	97.6735	1.6147	59.6212	1.3994	105.099	1.6147	60.2491
	250	0.170245	0.175763												1.4003	97.5025	1.616	59.8433	1.4003	105.143	1.616	60.3657
	249	0.172529	0.173207												1.4012	97.7018	1.6173	59.8182	1.4012	105.308	1.6173	60.455
	248	0.174814	0.168509												1.4021	97.6138	1.6186	59.1038	1.4021	105.283	1.6186	59.7497
	247	0.169103	0.167196												1.403	97.4116	1.6199	58.6906	1.403	104.983	1.6199	58.8536
	246	0.170474	0.167818												1.4039	97.354	1.6212	59.0733	1.4039	104.846	1.6212	59.0124
	245	0.16857	0.168371												1.4048	97.3616	1.6225	59.64	1.4048	104.923	1.6225	59.5181
	244	0.166058	0.165884												1.4057	97.2891	1.6238	59.545	1.4057	104.876	1.6238	59.6673
	243	0.165677	0.166436												1.4066	97.1996	1.6251	59.4226	1.4066	104.757	1.6251	59.3915
	242	0.171235	0.170996												1.4076	97.3578	1.6264	59.4298	1.4076	105.089	1.6264	58.824
	241	0.171692	0.168647												1.4085	97.4435	1.6277	59.7674	1.4085	105.252	1.6277	58.7826
	240	0.173748	0.165607												1.4094	97.3642	1.629	59.1195	1.4094	105.157	1.629	59.0636
	239	0.173671	0.165676												1.4103	97.3423	1.6303	58.9017	1.4103	104.962	1.6303	59.2075
	238	0.173976	0.169753												1.4112	97.2061	1.6316	59.668	1.4112	104.815	1.6316	59.0541
	237	0.171463	0.172378												1.4121	97.1119	1.6329	59.5609	1.4121	104.687	1.6329	59.0195
	236	0.171083	0.167611												1.413	97.0247	1.6342	59.0949	1.413	104.601	1.6342	59.0807
	235	0.169864	0.163742												1.4139	97.0817	1.6355	58.9963	1.4139	104.733	1.6355	59.6309
	234	0.164611	0.165538												1.4148	97.1128	1.6368	58.7372	1.4148	104.718	1.6368	59.6303
	233	0.176489	0.16616												1.4157	96.9904	1.6382	58.3781	1.4157	104.608	1.6382	58.9778
	232	0.173671	0.166782												1.4166	96.8971	1.6395	58.5477	1.4166	104.572	1.6395	58.7231
	231	0.168266	0.168164												1.4175	96.7972	1.6408	58.6495	1.4175	104.562	1.6408	58.4118
	230	0.171159	0.170996												1.4184	96.7891	1.6421	58.4297	1.4184	104.453	1.6421	58.9382
	229	0.16857	0.169822												1.4194	96.6719	1.6434	58.4833	1.4194	104.396	1.6434	59.6656
	228	0.168951	0.16768												1.4203	96.557	1.6447	58.7551	1.4203	104.406	1.6447	60.187
	227	0.170702	0.166851												1.4212	96.4871	1.646	58.8591	1.4212	104.413	1.646	60.2314
	226	0.172453	0.169062												1.4221	96.5975	1.6473	58.8842	1.4221	104.363	1.6473	60.1513
	225	0.170626	0.162567												1.423	96.59	1.6486	58.7619	1.423	104.234	1.6486	59.3893
	224	0.174585	0.16388												1.4239	96.5229	1.6499	58.4997	1.4239	104.106	1.6499	59.1972
	223	0.17192	0.163673												1.4248	96.5375	1.6512	58.4174	1.4248	104.112	1.6512	58.55
	222	0.172225	0.163604												1.4257	96.6794	1.6525	58.7537	1.4257	104.207	1.6525	57.9815
	221	0.176565	0.160771												1.4266	96.8074	1.6538	58.5544	1.4266	104.283	1.6538	57.9736
	220	0.174357	0.168993												1.4275	96.5727	1.6551	58.8255	1.4275	104.291	1.6551	58.3395
	219	0.176184	0.162153												1.4284	96.3788	1.6564	58.4576	1.4284	104.31	1.6564	58.2562
	218	0.171844	0.162982												1.4293	96.328	1.6577	58.4147	1.4293	104.289	1.6577	58.4661
	217	0.175194	0.162913												1.4302	96.2499	1.659	58.6503	1.4302	104.177	1.659	58.5054
	216	0.171692	0.162015												1.4312	96.0904	1.6603	58.284	1.4312	104.158	1.6603	58.7139
	215	0.171387	0.165469												1.4321	96.1386	1.6616	58.1762	1.4321	104.19	1.6616	58.4397
	214	0.173748	0.161117												1.433	96.165	1.6629	58.0245	1.433	104.103	1.6629	58.2557
	213	0.179077	0.164156												1.4339	96.2132	1.6642	57.9342	1.4339	104.038	1.6642	58.2261
	212	0.175194	0.160149												1.4348	96.3378	1.6655	58.1279	1.4348	104.223	1.6655	57.7087
	211	0.173062	0.164295												1.4357	96.1876	1.6668	58.3416	1.4357	104.119	1.6668	57.6488
	210	0.172301	0.157455												1.4366	96.12	1.6681	58.4674	1.4366	103.908	1.6681	57.7803
	209	0.177554	0.154346												1.4375	96.0299	1.6694	58.2385	1.4375	103.891	1.6694	58.1328
	208	0.177326	0.15704												1.4384	96.1099	1.6707	57.9306	1.4384	103.781	1.6707	58.109
	207	0.177174	0.162291												1.4393	95.9866	1.672	57.1841	1.4393	103.841	1.672	57.8983
	206	0.175575	0.158422												1.4402	95.8075	1.6734	57.2482	1.4402	104.025	1.6734	57.7227
	205	0.173443	0.161738												1.4411	95.7552	1.6747	57.4342	1.4411	104.202	1.6747	57.6753
	204	0.174966	0.159458												1.442	95.6896	1.676	57.623	1.442	104.036	1.676	57.7916
	203	0.176717	0.164778												1.443	95.7515	1.6773	57.8882	1.443	103.923	1.6773	57.9131
	202	0.173443	0.159044												1.4439	95.6284	1.6786	58.0485	1.4439	103.754	1.6786	57.7403
	201	0.175042	0.157109												1.4448	95.6735	1.6799	57.7662	1.4448	103.63	1.6799	57.0265
	200	0.173671	0.155797												1.4457	95.6654	1.6812	57.7705	1.4457	103.408	1.6812	56.9572
															1.4466	95.517	1.6825	57.5196	1.4466	103.387	1.6825	57.1702
															1.4475	95.6367	1.6838	57.4613	1.4475	103.391	1.6838	57.444
															1.4484	95.6068	1.6851	57.2384	1.4484	103.548	1.6851	57.3874
															1.4493	95.4539	1.6864	57.6592	1.4493	103.556	1.6864	56.9813
															1.4502	95.3403	1.6877	57.5226	1.4502	103.504	1.6877	56.3502
															1.4511	95.2657	1.689	56.9196	1.4511	103.532	1.689	56.4686
															1.452	95.3008	1.6903	57.0034	1.452	103.538	1.6903	56.9488
															1.4529	95.3314	1.6916	57.3867	1.4529	103.488	1.6916	56.9993
															1.4538	95.3738	1.6929	56.9311	1.4538	103.443	1.6929	56.8564
															1.4547	95.3982	1.6942	56.7776	1.4547	103.434	1.6942	56.7821
															1.4557	95.3625	1.6955	56.9835	1.4557	103.435	1.6955	57.1112
															1.4566	95.4813	1.6968	56.8834	1.4566	103.501	1.6968	57.2307
															1.4575	95.3964	1.6981	56.954	1.4575	103.542	1.6981	57.1073
															1.4584	95.3126	1.6994	56.5125	1.4584	103.486	1.6994	56.6517
															1.4593	95.3497	1.7007	56.623	1.4593	103.736	1.7007	56.1275
															1.4602	95.5754	1.702	56.5945	1.4602	104.121	1.702	56.0193
															1.4611	96.2914	1.7033	56.4908	1.4611	105.057	1.7033	56.4061
															1.462	96.2944	1.7046	56.3771	1.462	104.974	1.7046	56.5506
															1.4629	95.7552	1.7059	56.0996	1.4629	104.238	1.7059	56.7111
															1.4638	95.5256	1.7073	56.1527	1.4638	103.934	1.7073	56.4212
															1.4647	95.4122	1.7086	55.9169	1.4647	103.844	1.7086	56.4471
															1.4656	95.5055	1.7099	55.9619	1.4656	103.97	1.7099	56.3446
															1.4665	95.5785	1.7112	55.8338	1.4665	103.752	1.7112	55.8741
															1.4674	95.4918	1.7125	56.1028	1.4674	103.586	1.7125	55.8902
															1.4684	95.3238	1.7138	56.7004	1.4684	103.383	1.7138	56.1893
															1.4693	95.4108	1.7151	56.7772	1.4693	103.14	1.7151	56.1038
															1.4702	95.2376	1.7164	56.6554	1.4702	103.086	1.7164	56.1446
															1.4711	94.9687	1.7177	56.6019	1.4711	103.375	1.7177	56.3314
															1.472	94.7716	1.719	56.6279	1.472	103.463	1.719	55.8981
															1.4729	94.615	1.7203	56.1564	1.4729	103.347	1.7203	55.3943
															1.4738	94.5004	1.7216	55.5887	1.4738	103.306	1.7216	55.4892
															1.4747	94.4086	1.7229	55.624	1.4747	103.271	1.7229	56.3125
															1.4756	94.2751	1.7242	55.6185	1.4756	103.26	1.7242	56.6756
															1.4765	94.1437	1.7255	55.7825	1.4765	103.129	1.7255	56.3107
															1.4774	94.2969	1.7268	55.5813	1.4774	103.246	1.7268	55.6652
															1.4783	94.3232	1.7281	55.5844	1.4783	103.245	1.7281	54.7974
															1.4792	94.2957	1.7294	55.6556	1.4792	103.283	1.7294	54.762
															1.4801	94.0109	1.7307	55.4327	1.4801	103.204	1.7307	54.6972
															1.4811	93.728	1.732	55.1679	1.4811	103.102	1.732	54.9173
															1.482	93.6952	1.7333	55.3386	1.482	103.136	1.7333	55.0135
															1.4829	93.812	1.7346	55.5203	1.4829	102.864	1.7346	55.0201
															1.4838	93.919	1.7359	55.8123	1.4838	102.66	1.7359	55.1936
															1.4847	93.8077	1.7372	55.7167	1.4847	102.779	1.7372	55.3408
															1.4856	93.6179	1.7385	55.5331	1.4856	103.044	1.7385	55.0411
															1.4865	93.4703	1.7398	55.3773	1.4865	103.037	1.7398	54.8553
															1.4874	93.4106	1.7411	55.1086	1.4874	102.72	1.7411	55.0365
															1.4883	93.2677	1.7425	55.357	1.4883	102.559	1.7425	55.1867
															1.4892	93.2599	1.7438	55.3005	1.4892	102.357	1.7438	54.8622
															1.4901	93.3355	1.7451	54.8096	1.4901	102.248	1.7451	54.6115
															1.491	93.6457	1.7464	54.9044	1.491	102.65	1.7464	54.8293
															1.4919	94.5279	1.7477	55.0504	1.4919	103.891	1.7477	54.7353
															1.4928	94.6533	1.749	54.9099	1.4928	104.275	1.749	54.5928
															1.4938	94.4205	1.7503	54.6104	1.4938	103.859	1.7503	54.4281
															1.4947	94.2153	1.7516	54.8341	1.4947	103.739	1.7516	54.3943
															1.4956	94.1688	1.7529	55.0999	1.4956	103.604	1.7529	54.5841
															1.4965	93.9429	1.7542	54.7389	1.4965	103.191	1.7542	54.799
															1.4974	93.7487	1.7555	54.7234	1.4974	102.866	1.7555	54.6184
															1.4983	93.777	1.7568	54.504	1.4983	103.143	1.7568	54.2977
															1.4992	93.822	1.7581	54.2943	1.4992	103.288	1.7581	54.4451
															1.5001	93.8422	1.7594	53.9457	1.5001	103.22	1.7594	54.7859
															1.501	93.8463	1.7607	53.9987	1.501	103.013	1.7607	54.4314
															1.5019	93.7345	1.762	53.7194	1.5019	103.022	1.762	54.0988
															1.5028	93.5977	1.7633	53.4233	1.5028	102.982	1.7633	54.0621
															1.5037	93.3254	1.7646	53.7149	1.5037	102.81	1.7646	53.9297
															1.5046	93.099	1.7659	54.0575	1.5046	102.629	1.7659	53.5419
															1.5055	93.101	1.7672	53.9609	1.5055	102.584	1.7672	53.5336
															1.5064	93.1137	1.7685	53.6652	1.5064	102.52	1.7685	53.8413
															1.5074	93.2255	1.7698	54.2082	1.5074	102.546	1.7698	54.1195
															1.5083	93.3073	1.7711	54.6248	1.5083	102.595	1.7711	53.8871
															1.5092	93.1505	1.7724	54.5228	1.5092	102.536	1.7724	53.8433
															1.5101	93.1269	1.7737	54.2208	1.5101	102.385	1.7737	53.584
															1.511	93.1836	1.775	53.8969	1.511	102.566	1.775	54.0194
															1.5119	93.1255	1.7763	53.3475	1.5119	102.661	1.7763	54.3238
															1.5128	92.9176	1.7777	53.594	1.5128	102.511	1.7777	54.5457
															1.5137	92.6145	1.779	53.5238	1.5137	102.352	1.779	54.3251
															1.5146	92.5604	1.7803	53.185	1.5146	102.416	1.7803	54.0666
															1.5155	92.6847	1.7816	52.7461	1.5155	102.275	1.7816	53.7212
															1.5164	92.764	1.7829	53.135	1.5164	102.287	1.7829	52.8877
															1.5173	92.7225	1.7842	53.2415	1.5173	102.345	1.7842	52.8267
															1.5182	92.5319	1.7855	53.2093	1.5182	102.506	1.7855	53.2118
															1.5191	92.432	1.7868	53.306	1.5191	102.506	1.7868	53.5691
															1.5201	92.5206	1.7881	53.309	1.5201	102.281	1.7881	53.7013
															1.521	92.6449	1.7894	53.1774	1.521	102.107	1.7894	53.7612
															1.5219	92.7721	1.7907	52.8261	1.5219	102.184	1.7907	53.325
															1.5228	92.7769	1.792	53.0331	1.5228	102.346	1.792	52.7726
															1.5237	92.7209	1.7933	53.4706	1.5237	102.351	1.7933	52.989
															1.5246	92.5969	1.7946	53.4198	1.5246	102.285	1.7946	53.3727
															1.5255	92.5702	1.7959	52.7686	1.5255	102.219	1.7959	52.9487
															1.5264	92.5616	1.7972	52.2361	1.5264	102.058	1.7972	52.9234
															1.5273	92.6286	1.7985	52.2768	1.5273	102.112	1.7985	52.9119
															1.5282	92.4853	1.7998	52.8285	1.5282	102.149	1.7998	52.7926
															1.5291	92.546	1.8011	53.4141	1.5291	102.001	1.8011	52.5807
															1.53	92.4379	1.8024	53.2302	1.53	101.863	1.8024	52.4871
															1.5309	92.3587	1.8037	52.8828	1.5309	101.897	1.8037	52.3894
															1.5318	92.3006	1.805	52.4106	1.5318	101.851	1.805	53.09
															1.5327	92.2298	1.8063	52.682	1.5327	101.815	1.8063	53.4727
															1.5336	92.1581	1.8076	52.9523	1.5336	101.737	1.8076	53.2577
															1.5346	92.0107	1.8089	52.8767	1.5346	101.575	1.8089	52.808
															1.5355	92.0923	1.8102	52.8594	1.5355	101.529	1.8102	52.5274
															1.5364	92.2468	1.8115	52.5976	1.5364	101.621	1.8115	52.4548
															1.5373	92.2524	1.8129	52.3748	1.5373	101.695	1.8129	52.4077
															1.5382	92.0767	1.8142	52.1348	1.5382	101.698	1.8142	52.4014
															1.5391	92.1261	1.8155	52.3407	1.5391	101.668	1.8155	52.084
															1.54	92.1483	1.8168	52.672	1.54	101.457	1.8168	51.948
															1.5409	91.9716	1.8181	52.3045	1.5409	101.342	1.8181	52.2285
															1.5418	91.9312	1.8194	51.9715	1.5418	101.412	1.8194	52.5631
															1.5427	91.8353	1.8207	52.581	1.5427	101.596	1.8207	52.6221
															1.5436	91.6615	1.822	52.692	1.5436	101.615	1.822	52.9391
															1.5445	91.6457	1.8233	52.3176	1.5445	101.369	1.8233	52.5563
															1.5454	91.8397	1.8246	52.0285	1.5454	101.117	1.8246	52.343
															1.5463	91.8231	1.8259	52.1621	1.5463	101.064	1.8259	52.2654
															1.5472	91.6963	1.8272	51.9258	1.5472	101.239	1.8272	51.9476
															1.5482	91.7686	1.8285	51.821	1.5482	101.384	1.8285	51.5282
															1.5491	91.792	1.8298	52.1122	1.5491	101.282	1.8298	51.5981
															1.55	91.9831	1.8311	52.5524	1.55	101.262	1.8311	51.9071
															1.5509	92.0028	1.8324	52.6808	1.5509	101.097	1.8324	51.7204
															1.5518	92.0589	1.8337	52.0114	1.5518	100.852	1.8337	51.6989
															1.5527	91.9872	1.835	51.5104	1.5527	100.711	1.835	51.4334
															1.5536	91.9403	1.8363	51.573	1.5536	100.849	1.8363	51.3694
															1.5545	91.9545	1.8376	51.6108	1.5545	100.945	1.8376	51.4611
															1.5554	91.9523	1.8389	51.3452	1.5554	100.934	1.8389	51.2209
															1.5563	91.899	1.8402	51.3933	1.5563	100.959	1.8402	50.977
															1.5572	91.8605	1.8415	51.2949	1.5572	100.909	1.8415	51.3192
															1.5581	91.8395	1.8428	51.1191	1.5581	100.873	1.8428	51.5488
															1.559	91.7967	1.8441	50.9892	1.559	100.862	1.8441	51.1595
															1.5599	91.6983	1.8454	51.0159	1.5599	100.583	1.8454	51.1166
															1.5608	91.6805	1.8468	51.336	1.5608	100.531	1.8468	51.2715
															1.5617	91.7472	1.8481	51.5872	1.5617	100.548	1.8481	51.5603
															1.5627	91.7656	1.8494	51.2535	1.5627	100.677	1.8494	51.3689
															1.5636	91.84	1.8507	51.2511	1.5636	100.727	1.8507	51.1273
															1.5645	91.8365	1.852	51.402	1.5645	100.927	1.852	50.9651
															1.5654	91.9464	1.8533	51.5624	1.5654	100.771	1.8533	51.1835
															1.5663	92.0559	1.8546	51.1964	1.5663	100.501	1.8546	51.2909
															1.5672	91.9796	1.8559	50.65	1.5672	100.331	1.8559	51.054
															1.5681	91.6834	1.8572	50.8982	1.5681	100.428	1.8572	50.8177
															1.569	91.6183	1.8585	51.3508	1.569	100.552	1.8585	50.8045
															1.5699	91.7837	1.8598	51.5781	1.5699	100.346	1.8598	51.1092
															1.5708	92.0335	1.8611	51.054	1.5708	100.281	1.8611	50.9678
															1.5717	92.0901	1.8624	50.6397	1.5717	100.332	1.8624	50.6186
															1.5726	91.8883	1.8637	50.4057	1.5726	100.41	1.8637	50.6569
															1.5735	91.7602	1.865	50.2637	1.5735	100.313	1.865	51.2085
															1.5744	91.959	1.8663	50.2871	1.5744	100.344	1.8663	51.05
															1.5753	91.9908	1.8676	50.5474	1.5753	100.254	1.8676	50.708
															1.5762	92.0404	1.8689	50.6451	1.5762	100.419	1.8689	50.2168
															1.5772	92.2011	1.8702	50.8956	1.5772	100.547	1.8702	50.3053
															1.5781	92.1582	1.8715	50.9137	1.5781	100.431	1.8715	50.5395
															1.579	92.0167	1.8728	50.7182	1.579	100.154	1.8728	51.0079
															1.5799	91.9496	1.8741	50.8658	1.5799	99.9975	1.8741	51.2339
															1.5808	92.0248	1.8754	50.3787	1.5808	100.139	1.8754	51.0252
															1.5817	92.0613	1.8767	50.0221	1.5817	100.254	1.8767	50.8921
															1.5826	92.1556	1.878	49.9125	1.5826	100.161	1.878	50.8617
															1.5835	92.1319	1.8793	49.9688	1.5835	100.044	1.8793	50.4236
															1.5844	92.1405	1.8806	50.0241	1.5844	100.11	1.8806	50.1455
															1.5853	92.1436	1.882	49.9465	1.5853	99.9343	1.882	49.8649
															1.5862	92.1858	1.8833	49.8402	1.5862	99.8998	1.8833	49.9062
															1.5871	92.1244	1.8846	49.8097	1.5871	99.9024	1.8846	49.9229
															1.588	92.0825	1.8859	49.8077	1.588	99.7998	1.8859	50.1245
															1.5889	92.1553	1.8872	49.6275	1.5889	99.6848	1.8872	50.2126
															1.5898	92.0749	1.8885	49.8139	1.5898	99.7117	1.8885	50.2325
															1.5907	92.2169	1.8898	49.7822	1.5907	99.7691	1.8898	50.2339
															1.5917	92.246	1.8911	49.2602	1.5917	99.7887	1.8911	50.0025
															1.5926	92.1548	1.8924	49.2373	1.5926	99.5493	1.8924	49.4327
															1.5935	91.9459	1.8937	49.7662	1.5935	99.4968	1.8937	49.5359
															1.5944	91.9498	1.895	50.2444	1.5944	99.5531	1.895	49.8818
															1.5953	92.1702	1.8963	50.1366	1.5953	99.6545	1.8963	50.0558
															1.5962	92.3379	1.8976	49.6135	1.5962	99.5815	1.8976	49.846
															1.5971	92.2683	1.8989	49.3414	1.5971	99.3645	1.8989	49.5744
															1.598	91.9589	1.9002	49.1123	1.598	99.1441	1.9002	49.7415
															1.5989	91.7394	1.9015	48.9479	1.5989	99.2373	1.9015	49.6482
															1.5998	91.8222	1.9028	49.4253	1.5998	99.116	1.9028	49.7043
															1.6007	92.0441	1.9041	49.6382	1.6007	99.1212	1.9041	49.59
															1.6016	91.9852	1.9054	49.2372	1.6016	99.0818	1.9054	49.4893
															1.6025	91.9047	1.9067	49.2029	1.6025	99.0606	1.9067	49.2769
															1.6034	91.725	1.908	49.1628	1.6034	99.0342	1.908	49.0981
															1.6043	91.6715	1.9093	49.6325	1.6043	99.0648	1.9093	48.8138
															1.6052	91.6134	1.9106	49.7905	1.6052	98.9839	1.9106	48.9251
															1.6061	91.569	1.9119	49.283	1.6061	98.853	1.9119	49.0796
															1.6071	91.4814	1.9132	49.1365	1.6071	98.7943	1.9132	49.2519
															1.608	91.4468	1.9145	48.8081	1.608	98.7684	1.9145	48.935
															1.6089	91.3164	1.9158	48.6979	1.6089	98.5849	1.9158	48.7294
															1.6098	91.2564	1.9172	48.6468	1.6098	98.6915	1.9172	48.1049
															1.6107	91.1762	1.9185	48.674	1.6107	98.9224	1.9185	48.3799
															1.6116	91.0845	1.9198	48.8816	1.6116	98.8019	1.9198	48.8089
															1.6125	90.9175	1.9211	48.694	1.6125	98.4812	1.9211	48.976
															1.6134	90.8633	1.9224	48.6367	1.6134	98.1182	1.9224	49.018
															1.6143	90.9417	1.9237	48.5094	1.6143	98.2153	1.9237	49.0046
															1.6152	90.9745	1.925	48.1542	1.6152	98.4532	1.925	48.6482
															1.6161	90.8187	1.9263	47.8132	1.6161	98.4215	1.9263	48.7026
															1.617	90.8061	1.9276	47.665	1.617	98.1136	1.9276	48.6729
															1.6179	90.7095	1.9289	47.9259	1.6179	97.9774	1.9289	48.7135
															1.6188	90.6784	1.9302	48.3418	1.6188	97.9671	1.9302	48.4996
															1.6197	90.5135	1.9315	48.6394	1.6197	98.061	1.9315	48.6692
															1.6206	90.3359	1.9328	48.7178	1.6206	97.9929	1.9328	48.8006
															1.6215	90.3503	1.9341	48.1582	1.6215	98.0206	1.9341	48.8076
															1.6224	90.1797	1.9354	47.9702	1.6224	97.8812	1.9354	48.4321
															1.6234	89.8772	1.9367	47.9725	1.6234	97.8179	1.9367	47.8789
															1.6243	89.7232	1.938	47.9419	1.6243	97.8213	1.938	47.8189
															1.6252	89.6156	1.9393	48.2721	1.6252	97.9222	1.9393	47.8387
															1.6261	89.531	1.9406	48.2539	1.6261	97.7378	1.9406	48.049
															1.627	89.5045	1.9419	48.5584	1.627	97.481	1.9419	48.1767
															1.6279	89.4292	1.9432	48.638	1.6279	97.4165	1.9432	48.245
															1.6288	89.2417	1.9445	48.6445	1.6288	97.4914	1.9445	48.2434
															1.6297	89.1293	1.9458	48.4248	1.6297	97.4223	1.9458	48.254
															1.6306	89.2185	1.9471	47.9989	1.6306	97.4392	1.9471	48.4073
															1.6315	89.1568	1.9484	47.5941	1.6315	97.3178	1.9484	48.0579
															1.6324	88.9816	1.9497	47.554	1.6324	97.1821	1.9497	47.6178
															1.6333	88.8408	1.951	47.0901	1.6333	97.3103	1.951	47.5092
															1.6342	88.7979	1.9524	47.0946	1.6342	97.3566	1.9524	47.3233
															1.6351	88.7624	1.9537	47.171	1.6351	97.1077	1.9537	47.2666
															1.636	88.4863	1.955	47.071	1.636	96.8062	1.955	47.8687
															1.6369	88.2253	1.9563	46.7922	1.6369	96.8355	1.9563	48.0234
															1.6378	87.9458	1.9576	47.0124	1.6378	96.7788	1.9576	47.6355
															1.6387	87.8156	1.9589	46.9898	1.6387	96.6669	1.9589	47.457
															1.6397	87.7909	1.9602	47.3083	1.6397	96.4841	1.9602	47.6878
															1.6406	87.8371	1.9615	47.4509	1.6406	96.3665	1.9615	47.5269
															1.6415	87.7857	1.9628	47.7007	1.6415	96.4616	1.9628	47.358
															1.6424	87.5681	1.9641	47.9763	1.6424	96.5227	1.9641	47.0563
															1.6433	87.3295	1.9654	47.8455	1.6433	96.5818	1.9654	47.1906
															1.6442	87.2052	1.9667	47.3812	1.6442	96.4694	1.9667	47.6201
															1.6451	87.2552	1.968	46.8552	1.6451	96.2829	1.968	47.2982
															1.646	87.2188	1.9693	46.8704	1.646	95.9684	1.9693	47.0081
															1.6469	87.0809	1.9706	47.1225	1.6469	95.9064	1.9706	47.0174
															1.6478	86.8157	1.9719	47.2085	1.6478	96.1188	1.9719	47.389
															1.6487	86.874	1.9732	47.3751	1.6487	95.9913	1.9732	47.4003
															1.6496	86.9898	1.9745	47.4063	1.6496	96.0213	1.9745	47.0158
															1.6505	86.7968	1.9758	47.2121	1.6505	96.0236	1.9758	46.925
															1.6514	86.7636	1.9771	46.7189	1.6514	95.8929	1.9771	46.6519
															1.6523	86.6391	1.9784	46.5683	1.6523	95.6326	1.9784	46.5198
															1.6532	86.5257	1.9797	46.3823	1.6532	95.6669	1.9797	46.4068
															1.6541	86.1338	1.981	46.3251	1.6541	95.6559	1.981	46.5612
															1.655	85.9791	1.9823	45.9096	1.655	95.694	1.9823	46.5527
															1.656	86.0186	1.9836	45.6816	1.656	95.5874	1.9836	46.4027
															1.6569	85.9118	1.9849	45.8786	1.6569	95.4743	1.9849	46.6595
															1.6578	85.7441	1.9863	46.3824	1.6578	95.3198	1.9863	47.1833
															1.6587	85.7943	1.9876	46.6866	1.6587	95.1772	1.9876	47.0208
															1.6596	85.8649	1.9889	46.5245	1.6596	95.3985	1.9889	46.2131
															1.6605	85.6549	1.9902	46.1861	1.6605	95.1606	1.9902	45.8548
															1.6614	85.4633	1.9915	45.7794	1.6614	94.8514	1.9915	46.1926
															1.6623	85.2233	1.9928	46.2046	1.6623	94.8741	1.9928	46.8227
															1.6632	85.0378	1.9941	46.4462	1.6632	94.8713	1.9941	46.4881
															1.6641	84.9634	1.9954	46.1826	1.6641	94.8515	1.9954	45.9099
															1.665	84.9183	1.9967	46.1356	1.665	94.7227	1.9967	45.7413
															1.6659	84.8691	1.998	46.2628	1.6659	94.662	1.998	45.6656
															1.6668	84.9212	1.9993	46.165	1.6668	94.6449	1.9993	45.8264
															1.6677	84.9623	2.0006	46.2042	1.6677	94.7193	2.0006	46.0391
															1.6686	84.7412	2.0019	46.5203	1.6686	94.7006	2.0019	46.6169
															1.6695	84.599	2.0032	46.47	1.6695	94.6459	2.0032	47.1117
															1.6704	84.5906	2.0045	46.036	1.6704	94.5559	2.0045	47.137
															1.6713	84.5901	2.0058	45.6792	1.6713	94.581	2.0058	46.7966
															1.6722	84.3317	2.0071	45.7828	1.6722	94.5775	2.0071	46.3465
															1.6732	84.0957	2.0084	46.046	1.6732	94.594	2.0084	46.4642
															1.6741	83.9524	2.0097	46.0061	1.6741	94.518	2.0097	46.098
															1.675	83.9022	2.011	46.0367	1.675	94.3564	2.011	45.6925
															1.6759	84.0744	2.0123	46.0792	1.6759	94.0029	2.0123	45.8546
															1.6768	84.1318	2.0136	46.4032	1.6768	93.9168	2.0136	45.974
															1.6777	84.1676	2.0149	46.2796	1.6777	94.0269	2.0149	45.6637
															1.6786	83.9055	2.0162	46.3003	1.6786	93.8338	2.0162	45.9601
															1.6795	83.7741	2.0175	46.3332	1.6795	93.7881	2.0175	46.3111
															1.6804	83.6867	2.0188	46.4926	1.6804	93.93	2.0188	46.2561
															1.6813	83.3317	2.0201	46.4591	1.6813	94.0118	2.0201	46.3312
															1.6822	83.2261	2.0215	46.4687	1.6822	93.8534	2.0215	46.3661
															1.6831	83.2542	2.0228	46.1702	1.6831	93.6507	2.0228	45.9369
															1.684	83.309	2.0241	45.6428	1.684	93.4053	2.0241	45.7346
															1.6849	83.2201	2.0254	45.5274	1.6849	93.272	2.0254	45.5251
															1.6858	83.2338	2.0267	45.7844	1.6858	93.387	2.0267	45.7051
															1.6867	83.3351	2.028	45.9926	1.6867	93.3416	2.028	45.4822
															1.6876	83.3177	2.0293	45.8801	1.6876	93.3569	2.0293	44.9308
															1.6885	82.9938	2.0306	45.4931	1.6885	93.287	2.0306	44.9676
															1.6894	82.7405	2.0319	45.7031	1.6894	93.2362	2.0319	45.5692
															1.6903	82.6844	2.0332	45.9591	1.6903	93.2635	2.0332	45.8481
															1.6913	82.7427	2.0345	45.6341	1.6913	93.1022	2.0345	45.7178
															1.6922	82.7622	2.0358	45.315	1.6922	92.9984	2.0358	45.9816
															1.6931	82.7878	2.0371	45.6435	1.6931	93.0759	2.0371	46.1875
															1.694	82.7921	2.0384	45.2555	1.694	93.1745	2.0384	45.9671
															1.6949	82.6787	2.0397	45.1388	1.6949	92.9518	2.0397	45.3777
															1.6958	82.661	2.041	45.1013	1.6958	92.9871	2.041	45.417
															1.6967	82.4155	2.0423	45.1171	1.6967	92.9605	2.0423	45.1502
															1.6976	82.3196	2.0436	45.2452	1.6976	92.857	2.0436	45.3103
															1.6985	82.1702	2.0449	45.4101	1.6985	92.7523	2.0449	45.7039
															1.6994	82.2643	2.0462	45.6689	1.6994	92.6071	2.0462	45.4546
															1.7003	82.3503	2.0475	45.5789	1.7003	92.6711	2.0475	45.139
															1.7012	82.294	2.0488	45.8618	1.7012	92.6657	2.0488	44.8838
															1.7021	82.3079	2.0501	45.5967	1.7021	92.6008	2.0501	44.976
															1.703	82.2631	2.0514	45.1445	1.703	92.4443	2.0514	45.2715
															1.7039	82.2781	2.0527	45.0289	1.7039	92.2161	2.0527	45.481
															1.7048	82.0743	2.054	44.8388	1.7048	92.3128	2.054	45.2236
															1.7057	82.0122	2.0553	44.732	1.7057	92.5771	2.0553	44.9936
															1.7066	81.9842	2.0567	44.9692	1.7066	92.5386	2.0567	45.4754
															1.7075	81.9319	2.058	44.8532	1.7075	92.5789	2.058	45.6131
															1.7084	81.7576	2.0593	44.927	1.7084	92.4577	2.0593	45.1957
															1.7093	81.7189	2.0606	44.7645	1.7093	92.2503	2.0606	45.1538
															1.7103	81.7204	2.0619	44.7715	1.7103	92.3029	2.0619	45.319
															1.7112	81.4577	2.0632	44.7679	1.7112	92.2008	2.0632	45.5581
															1.7121	81.317	2.0645	45.0106	1.7121	92.1475	2.0645	45.1998
															1.713	81.5688	2.0658	44.8657	1.713	92.1529	2.0658	44.7811
															1.7139	81.6744	2.0671	44.4593	1.7139	92.1878	2.0671	44.497
															1.7148	81.6021	2.0684	44.6472	1.7148	92.0859	2.0684	44.546
															1.7157	81.4617	2.0697	45.0453	1.7157	92.1664	2.0697	44.6668
															1.7166	81.3378	2.071	44.9436	1.7166	92.2474	2.071	44.9577
															1.7175	81.1926	2.0723	44.7815	1.7175	92.1593	2.0723	45.029
															1.7184	81.2464	2.0736	44.924	1.7184	91.939	2.0736	45.0953
															1.7193	81.2135	2.0749	45.001	1.7193	91.7447	2.0749	44.6639
															1.7202	81.1723	2.0762	44.5697	1.7202	91.7289	2.0762	44.1444
															1.7211	81.0529	2.0775	44.3703	1.7211	91.5492	2.0775	43.8518
															1.722	81.0687	2.0788	44.2311	1.722	91.472	2.0788	43.9152
															1.7229	80.9061	2.0801	44.083	1.7229	91.6734	2.0801	43.9648
															1.7238	80.7978	2.0814	44.5509	1.7238	91.7622	2.0814	44.1253
															1.7247	80.8575	2.0827	44.6247	1.7247	91.5537	2.0827	44.0727
															1.7256	80.7613	2.084	43.9081	1.7256	91.3246	2.084	43.9916
															1.7265	80.6662	2.0853	43.9693	1.7265	91.1863	2.0853	44.0455
															1.7274	80.6443	2.0866	44.8286	1.7274	91.0691	2.0866	44.5766
															1.7283	80.8222	2.0879	44.8865	1.7283	91.0278	2.0879	44.5711
															1.7293	80.7172	2.0892	45.0209	1.7293	91.2581	2.0892	44.4069
															1.7302	80.5028	2.0906	45.1449	1.7302	91.2438	2.0906	44.5134
															1.7311	80.3037	2.0919	45.1258	1.7311	91.2227	2.0919	44.1742
															1.732	80.1763	2.0932	44.575	1.732	91.1906	2.0932	44.1133
															1.7329	80.2831	2.0945	44.1808	1.7329	91.1855	2.0945	44.0723
															1.7338	80.2675	2.0958	44.0824	1.7338	91.0506	2.0958	43.9202
															1.7347	80.2695	2.0971	44.6359	1.7347	90.9778	2.0971	44.0418
															1.7356	80.1601	2.0984	44.4027	1.7356	90.871	2.0984	43.8843
															1.7365	80.0774	2.0997	43.9328	1.7365	90.932	2.0997	43.5208
															1.7374	79.9437			1.7374	90.8471
															1.7383	79.8696			1.7383	90.865
															1.7392	79.8908			1.7392	90.8943
															1.7401	79.7851			1.7401	90.7604
															1.741	79.6914			1.741	90.7136
															1.7419	79.5962			1.7419	90.6795
															1.7428	79.5801			1.7428	90.5972
															1.7437	79.557			1.7437	90.4558
															1.7446	79.5967			1.7446	90.4418
															1.7455	79.6206			1.7455	90.6429
															1.7464	79.6099			1.7464	90.8204
															1.7473	79.4761			1.7473	90.8422
															1.7482	79.2875			1.7482	90.6241
															1.7491	79.2307			1.7491	90.4629
															1.7501	79.1105			1.7501	90.3608
															1.751	78.9816			1.751	90.1253
															1.7519	78.9236			1.7519	90.1374
															1.7528	79.0062			1.7528	90.2702
															1.7537	78.9513			1.7537	90.1194
															1.7546	78.8911			1.7546	90.0487
															1.7555	78.7464			1.7555	90.0936
															1.7564	78.78			1.7564	90.0596
															1.7573	78.9076			1.7573	90.047
															1.7582	78.9214			1.7582	90.1524
															1.7591	78.8578			1.7591	90.1879
															1.76	78.5373			1.76	90.0513
															1.7609	78.6203			1.7609	89.7472
															1.7618	78.589			1.7618	89.624
															1.7627	78.5296			1.7627	89.7375
															1.7636	78.5594			1.7636	89.8668
															1.7645	78.4966			1.7645	89.9026
															1.7654	78.3342			1.7654	89.8344
															1.7663	78.4303			1.7663	89.9806
															1.7672	78.4984			1.7672	90.0706
															1.7681	78.3623			1.7681	89.984
															1.769	78.3257			1.769	89.8951
															1.7699	78.3331			1.7699	89.791
															1.7708	78.3465			1.7708	89.5775
															1.7718	78.312			1.7718	89.4472
															1.7727	78.0746			1.7727	89.6421
															1.7736	78.0134			1.7736	89.6937
															1.7745	77.895			1.7745	89.4806
															1.7754	77.8775			1.7754	89.4364
															1.7763	77.8596			1.7763	89.4958
															1.7772	77.8007			1.7772	89.4476
															1.7781	77.6515			1.7781	89.463
															1.779	77.6182			1.779	89.3784
															1.7799	77.5964			1.7799	89.2951
															1.7808	77.6744			1.7808	89.2508
															1.7817	77.8369			1.7817	89.308
															1.7826	77.6766			1.7826	89.4844
															1.7835	77.5811			1.7835	89.4181
															1.7844	77.5152			1.7844	89.1059
															1.7853	77.3663			1.7853	88.9567
															1.7862	77.22			1.7862	89.0344
															1.7871	77.2605			1.7871	89.0303
															1.788	77.4215			1.788	88.9316
															1.7889	77.3605			1.7889	88.8403
															1.7898	77.3456			1.7898	88.8619
															1.7907	77.241			1.7907	88.9768
															1.7916	77.229			1.7916	89.0016
															1.7925	77.1431			1.7925	88.9247
															1.7934	77.072			1.7934	88.6979
															1.7944	77.0441			1.7944	88.687
															1.7953	77.0007			1.7953	88.6992
															1.7962	76.7975			1.7962	88.6246
															1.7971	76.766			1.7971	88.424
															1.798	76.7524			1.798	88.3684
															1.7989	76.6944			1.7989	88.3332
															1.7998	76.6435			1.7998	88.3444
															1.8007	76.5167			1.8007	88.2355
															1.8016	76.4858			1.8016	88.2224
															1.8025	76.4967			1.8025	88.181
															1.8034	76.51			1.8034	88.0744
															1.8043	76.4158			1.8043	88.0419
															1.8052	76.2634			1.8052	88.1182
															1.8061	76.2409			1.8061	87.9643
															1.807	76.2369			1.807	87.7574
															1.8079	76.168			1.8079	87.7791
															1.8088	76.2155			1.8088	87.7558
															1.8097	76.1612			1.8097	87.8368
															1.8106	75.9848			1.8106	87.7578
															1.8115	76.048			1.8115	87.7688
															1.8124	76.1004			1.8124	87.6882
															1.8133	76.1162			1.8133	87.8746
															1.8142	76.1463			1.8142	87.8206
															1.8151	76.1184			1.8151	87.6205
															1.816	76.088			1.816	87.5782
															1.8169	76.2499			1.8169	87.9461
															1.8178	76.9173			1.8178	88.9472
															1.8187	77.4264			1.8187	89.6834
															1.8197	76.7549			1.8197	89.0458
															1.8206	76.353			1.8206	88.6068
															1.8215	76.2093			1.8215	88.1656
															1.8224	76.0529			1.8224	87.8727
															1.8233	75.9857			1.8233	87.7243
															1.8242	75.9961			1.8242	87.5614
															1.8251	75.9116			1.8251	87.5304
															1.826	75.6674			1.826	87.4826
															1.8269	75.5911			1.8269	87.4899
															1.8278	75.6024			1.8278	87.4536
															1.8287	75.5698			1.8287	87.2742
															1.8296	75.4652			1.8296	86.9371
															1.8305	75.3857			1.8305	86.6293
															1.8314	75.244			1.8314	86.4443
															1.8323	75.049			1.8323	86.5646
															1.8332	75.0234			1.8332	86.4825
															1.8341	75.0085			1.8341	86.3734
															1.835	75.0864			1.835	86.3988
															1.8359	75.0026			1.8359	86.2765
															1.8368	75.0069			1.8368	86.1601
															1.8377	75.0147			1.8377	86.2194
															1.8386	74.9023			1.8386	86.2118
															1.8395	74.6243			1.8395	86.2571
															1.8404	74.579			1.8404	86.0382
															1.8413	74.4847			1.8413	85.8626
															1.8422	74.3183			1.8422	85.7564
															1.8431	74.4514			1.8431	85.7937
															1.844	74.414			1.844	85.7201
															1.8449	74.2675			1.8449	85.7748
															1.8459	74.1239			1.8459	85.6888
															1.8468	74.2655			1.8468	85.565
															1.8477	75.8033			1.8477	86.8931
															1.8486	76.4866			1.8486	87.5348
															1.8495	75.8315			1.8495	86.9976
															1.8504	75.5383			1.8504	86.8731
															1.8513	75.3196			1.8513	86.8541
															1.8522	75.0399			1.8522	86.5674
															1.8531	74.8291			1.8531	86.34
															1.854	74.7927			1.854	86.445
															1.8549	74.5279			1.8549	86.6352
															1.8558	74.4212			1.8558	86.492
															1.8567	74.3828			1.8567	86.2819
															1.8576	74.2464			1.8576	86.2096
															1.8585	74.1689			1.8585	86.252
															1.8594	74.2944			1.8594	86.1556
															1.8603	74.3069			1.8603	85.963
															1.8612	74.2833			1.8612	85.8515
															1.8621	74.1505			1.8621	85.5367
															1.863	74.2264			1.863	85.2818
															1.8639	74.115			1.8639	84.9195
															1.8648	73.9397			1.8648	84.8802
															1.8657	73.77			1.8657	84.7336
															1.8666	73.7311			1.8666	84.6894
															1.8675	73.5866			1.8675	84.5947
															1.8684	73.5894			1.8684	84.6733
															1.8693	73.4594			1.8693	84.6783
															1.8702	73.3003			1.8702	84.4603
															1.8711	73.2266			1.8711	84.3491
															1.872	73.0859			1.872	84.407
															1.8729	73.0449			1.8729	84.4249
															1.8738	73.0504			1.8738	84.382
															1.8747	72.9329			1.8747	84.226
															1.8756	72.9801			1.8756	84.2111
															1.8766	73.1132			1.8766	84.2391
															1.8775	73.2709			1.8775	84.23
															1.8784	73.1121			1.8784	83.8851
															1.8793	72.7766			1.8793	83.6342
															1.8802	72.6937			1.8802	83.5882
															1.8811	72.5027			1.8811	83.6737
															1.882	72.5218			1.882	83.6783
															1.8829	72.4692			1.8829	83.2567
															1.8838	72.2978			1.8838	82.8211
															1.8847	72.3993			1.8847	82.5761
															1.8856	72.6222			1.8856	82.4575
															1.8865	72.6272			1.8865	82.4476
															1.8874	72.458			1.8874	82.2817
															1.8883	72.4676			1.8883	82.2358
															1.8892	72.4577			1.8892	82.0695
															1.8901	72.396			1.8901	81.9922
															1.891	72.2321			1.891	81.9511
															1.8919	72.1132			1.8919	81.8988
															1.8928	72.1712			1.8928	81.6327
															1.8937	72.0935			1.8937	81.5356
															1.8946	71.9558			1.8946	81.5661
															1.8955	71.8885			1.8955	81.4256
															1.8964	71.9001			1.8964	81.2143
															1.8973	72.0165			1.8973	81.1291
															1.8982	71.9838			1.8982	81.098
															1.8991	71.8037			1.8991	81.0007
															1.9	71.7343			1.9	80.7505
															1.9009	71.7948			1.9009	80.6373
															1.9018	71.7919			1.9018	80.5523
															1.9027	71.621			1.9027	80.4632
															1.9036	71.6975			1.9036	80.1723
															1.9045	71.757			1.9045	80.1224
															1.9054	71.5969			1.9054	80.3204
															1.9063	71.3933			1.9063	80.1513
															1.9072	71.2502			1.9072	79.915
															1.9081	71.118			1.9081	79.8655
															1.909	71.0847			1.909	79.7103
															1.9099	71.0922			1.9099	79.466
															1.9109	71.181			1.9109	79.5842
															1.9118	71.175			1.9118	79.6607
															1.9127	71.059			1.9127	79.5084
															1.9136	70.8039			1.9136	79.271
															1.9145	70.6286			1.9145	79.0731
															1.9154	70.7468			1.9154	78.955
															1.9163	70.7766			1.9163	78.9782
															1.9172	70.8256			1.9172	78.8647
															1.9181	70.6503			1.9181	78.8369
															1.919	70.6204			1.919	78.9582
															1.9199	70.8463			1.9199	78.9127
															1.9208	70.8284			1.9208	78.7822
															1.9217	70.7218			1.9217	78.5097
															1.9226	70.6467			1.9226	78.3875
															1.9235	70.5625			1.9235	78.4945
															1.9244	70.5507			1.9244	78.4526
															1.9253	70.4612			1.9253	78.2412
															1.9262	70.3662			1.9262	78.0131
															1.9271	70.3173			1.9271	78.0075
															1.928	70.3508			1.928	78.2715
															1.9289	70.305			1.9289	78.0223
															1.9298	70.1917			1.9298	77.5847
															1.9307	70.0389			1.9307	77.4164
															1.9316	69.9968			1.9316	77.5259
															1.9325	70.151			1.9325	77.5394
															1.9334	70.1097			1.9334	77.4301
															1.9343	69.8326			1.9343	77.3864
															1.9352	69.6565			1.9352	77.1801
															1.9361	69.6217			1.9361	77.1356
															1.937	69.6218			1.937	77.1239
															1.9379	69.6636			1.9379	77.0389
															1.9388	69.5587			1.9388	77.0468
															1.9397	69.3679			1.9397	76.8776
															1.9406	69.5129			1.9406	76.8484
															1.9415	69.4638			1.9415	76.6442
															1.9424	69.5026			1.9424	76.501
															1.9433	69.4137			1.9433	76.462
															1.9442	69.2239			1.9442	76.2739
															1.9451	69.1676			1.9451	76.0461
															1.946	69.2858			1.946	76.0272
															1.9469	69.2466			1.9469	76.1912
															1.9478	69.1533			1.9478	76.0579
															1.9487	69.2488			1.9487	75.9516
															1.9496	69.1461			1.9496	75.9812
															1.9505	69.0252			1.9505	75.9771
															1.9514	69.0195			1.9514	75.8335
															1.9524	69.1086			1.9524	75.7907
															1.9533	69.0361			1.9533	75.7741
															1.9542	68.8401			1.9542	75.4444
															1.9551	68.6639			1.9551	75.207
															1.956	68.658			1.956	75.1687
															1.9569	68.6791			1.9569	75.2012
															1.9578	68.6854			1.9578	75.3025
															1.9587	68.686			1.9587	75.2635
															1.9596	68.7474			1.9596	75.1972
															1.9605	68.7729			1.9605	75.1578
															1.9614	68.7971			1.9614	75.0938
															1.9623	68.619			1.9623	75.1779
															1.9632	68.2576			1.9632	75.0956
															1.9641	68.1391			1.9641	74.8773
															1.965	68.2967			1.965	74.6599
															1.9659	68.3746			1.9659	74.6833
															1.9668	68.2153			1.9668	74.6012
															1.9677	68.0203			1.9677	74.5102
															1.9686	67.9748			1.9686	74.2473
															1.9695	68.0571			1.9695	74.1317
															1.9704	68.1114			1.9704	74.1783
															1.9713	68.0926			1.9713	74.2926
															1.9722	68.1343			1.9722	74.0814
															1.9731	67.99			1.9731	73.8658
															1.974	67.9194			1.974	73.7889
															1.9749	67.9824			1.9749	73.7657
															1.9758	67.8884			1.9758	73.7777
															1.9767	67.7254			1.9767	73.7153
															1.9776	67.7681			1.9776	73.5904
															1.9785	67.8153			1.9785	73.519
															1.9794	67.6507			1.9794	73.4145
															1.9803	67.4722			1.9803	73.435
															1.9812	67.6036			1.9812	73.4269
															1.9821	67.7948			1.9821	73.3787
															1.983	67.7625			1.983	73.4165
															1.9839	67.4719			1.9839	73.1182
															1.9848	67.4667			1.9848	72.9456
															1.9857	67.4999			1.9857	72.9747
															1.9866	67.2305			1.9866	72.9845
															1.9875	67.162			1.9875	72.8619
															1.9884	67.1621			1.9884	72.6247
															1.9893	67.1206			1.9893	72.488
															1.9902	67.0482			1.9902	72.5898
															1.9911	67.0644			1.9911	72.6671
															1.992	67.1202			1.992	72.4322
															1.9929	67.2306			1.9929	72.1202
															1.9938	67.1262			1.9938	72.1821
															1.9947	66.9659			1.9947	72.3489
															1.9956	66.7714			1.9956	72.3521
															1.9965	66.7203			1.9965	72.1131
															1.9974	66.7239			1.9974	72.0874
															1.9983	66.7745			1.9983	71.9805
															1.9992	66.77			1.9992	71.7271
															2.0001	66.5011			2.0001	71.6817
															2.001	66.3187			2.001	71.5956
															2.0019	66.2534			2.0019	71.5822
															2.0028	66.3013			2.0028	71.6431
															2.0037	66.4906			2.0037	71.6884
															2.0046	66.5316			2.0046	71.5382
															2.0055	66.5106			2.0055	71.471
															2.0064	66.5306			2.0064	71.6136
															2.0073	66.5551			2.0073	71.4972
															2.0082	66.4925			2.0082	71.3337
															2.0091	66.1113			2.0091	71.0822
															2.01	65.954			2.01	70.8912
															2.011	66.057			2.011	70.9558
															2.0119	66.0372			2.0119	70.9173
															2.0128	66.0088			2.0128	70.8242
															2.0137	65.9246			2.0137	70.7765
															2.0146	66.0872			2.0146	70.8651
															2.0155	65.9587			2.0155	70.7928
															2.0164	65.9803			2.0164	70.6018
															2.0173	66.1292			2.0173	70.6117
															2.0182	66.096			2.0182	70.7499
															2.0191	65.8484			2.0191	70.7108
															2.02	65.7432			2.02	70.4923
															2.0209	65.747			2.0209	70.3109
															2.0218	65.691			2.0218	70.325
															2.0227	65.5596			2.0227	70.4056
															2.0236	65.4028			2.0236	70.2763
															2.0245	65.4401			2.0245	70.0737
															2.0254	65.4951			2.0254	70.021
															2.0263	65.4416			2.0263	70.057
															2.0272	65.5783			2.0272	69.9702
															2.0281	65.4807			2.0281	69.7924
															2.029	65.4481			2.029	69.6852
															2.0299	65.657			2.0299	69.8559
															2.0308	65.6239			2.0308	69.7055
															2.0317	65.3179			2.0317	69.5059
															2.0326	65.2029			2.0326	69.5734
															2.0335	65.2248			2.0335	69.6482
															2.0344	65.0889			2.0344	69.5348
															2.0353	65.0898			2.0353	69.4958
															2.0362	65.0509			2.0362	69.4603
															2.0371	64.8993			2.0371	69.3322
															2.038	64.9046			2.038	69.2873
															2.0389	64.8843			2.0389	69.2448
															2.0398	64.7481			2.0398	69.1959
															2.0407	64.819			2.0407	69.2174
															2.0416	64.7652			2.0416	69.2429
															2.0425	64.8041			2.0425	69.4424
															2.0434	64.7811			2.0434	69.472
															2.0443	64.7351			2.0443	69.4653
															2.0452	64.7034			2.0452	69.4703
															2.0461	64.5542			2.0461	69.3455
															2.047	64.4651			2.047	69.258
															2.0479	64.4072			2.0479	69.3221
															2.0488	64.5107			2.0488	69.4682
															2.0497	64.4655			2.0497	69.5782
															2.0506	64.3481			2.0506	69.5596
															2.0515	64.1529			2.0515	69.3253
															2.0524	64.1872			2.0524	69.1788
															2.0533	64.2877			2.0533	69.0874
															2.0542	64.4084			2.0542	69.1314
															2.0551	64.2558			2.0551	69.2187
															2.056	64.0697			2.056	69.1009
															2.0569	64.0974			2.0569	68.8867
															2.0578	64.0824			2.0578	68.8863
															2.0587	64.021			2.0587	68.7691
															2.0596	64.0208			2.0596	68.5
															2.0605	63.9952			2.0605	68.5049
															2.0614	64.0105			2.0614	68.5073
															2.0623	63.9995			2.0623	68.4256
															2.0632	64.1682			2.0632	68.4798
															2.0641	64.1418			2.0641	68.56
															2.065	63.933			2.065	68.2969
															2.0659	63.713			2.0659	68.1998
															2.0668	63.4986			2.0668	68.2905
															2.0677	63.4376			2.0677	68.2052
															2.0686	63.5262			2.0686	68.1839
															2.0695	63.41			2.0695	68.1964
															2.0704	63.4657			2.0704	68.2013
															2.0713	63.6073			2.0713	68.117
															2.0722	63.5728			2.0722	68.0552
															2.0731	63.4271			2.0731	68.1095
															2.074	63.3033			2.074	67.9922
															2.0749	63.3346			2.0749	67.7072
															2.0758	63.2943			2.0758	67.6759
															2.0767	63.2945			2.0767	67.6478
															2.0776	63.2866			2.0776	67.4602
															2.0785	63.1448			2.0785	67.1445
															2.0794	62.928			2.0794	66.967
															2.0803	62.8719			2.0803	66.9972
															2.0812	62.9584			2.0812	67.1066
															2.0821	63.0301			2.0821	67.0375
															2.083	63.0685			2.083	67.1202
															2.0839	62.9699			2.0839	67.1132
															2.0848	63.0358			2.0848	66.9015
															2.0857	62.9393			2.0857	66.7446
															2.0866	62.8719			2.0866	66.8204
															2.0875	62.8762			2.0875	66.7981
															2.0884	62.7612			2.0884	66.4443
															2.0893	62.7243			2.0893	66.1417
															2.0902	62.7568			2.0902	66.0774
															2.0911	62.6027			2.0911	66.1422
															2.092	62.4776			2.092	65.9736
															2.0929	62.4026			2.0929	65.8683
															2.0938	62.4297			2.0938	66.1133
															2.0947	62.5132			2.0947	66.178
															2.0956	62.6797			2.0956	66.0051
															2.0965	62.6892			2.0965	65.8436
															2.0974	62.4066			2.0974	65.5093
															2.0983	62.2743			2.0983	65.4806
															2.0992	62.3419			2.0992	65.7061

## Sheet: Figure 6
	Figure 6a					Figure 6b					Figure 6c					Figure 6d
	p-UCM		d-UCM			p-UCM		d-UCM			p-UCM		d-UCM			p-UCM								d-UCM
	Temperature (°C)	Mass (%)	Temperature (°C)	Mass (%)		Temperature (°C)	Derivative weight(%/°C)	Temperature (°C)	Derivative weight(%/°C)		m/z	Intensity (a.u.)	m/z	Intensity (a.u.)		Temperature (°C)	Intensity-carbon dioxide	Intensity-Pyridine-1	Intensity-Pyridine-2	Intensity-Pyridine-3	Intensity-Methylpyridine	Intensity-Vinylpyridine	Intensity-Propenylpyridine	Temperature (°C)	Intensity-carbon dioxide	Intensity-Pyridine-1	Intensity-Pyridine-2	Intensity-Pyridine-3	Intensity-Methylpyridine	Intensity-Vinylpyridine	Intensity-Propenylpyridine
	27.572	100.003	27.581	100.002		27.572	0.07056	27.581	-0.0677		40	0.408031	40	0.284797		27.572	2.66058e-13	5.97098e-14	3.74151e-14	2.72345e-14	1.8223e-14	5.441e-15	7.7975e-15	27.581	4.70445e-13	2.09453e-13	1.23223e-13	1.00653e-13	7.75707e-14	4.08215e-14	4.30687e-14
	28.5223	100.073	28.526	99.934		28.5223	0.01895	28.526	-0.025915		40.1	0.458549	40.1	0.319058		61.245	2.88331e-13	3.93692e-14	2.04017e-14	1.99862e-14	1.23685e-14	6.1381e-15	3.78068e-15	61.245	5.22753e-13	1.09399e-13	6.97956e-14	5.11634e-14	3.1766e-14	1.65243e-14	1.27568e-14
	30.0845	100.041	30.0587	99.9499		30.0845	-0.027345	30.0587	0.027025		40.2	0.449482	40.2	0.294433		96.458	2.93309e-13	5.0998e-14	1.34868e-14	1.98789e-14	1.08718e-14	5.316e-15	6.9456e-15	96.469	5.38176e-13	1.08119e-13	4.91712e-14	5.19316e-14	1.9643e-14	1.9589e-14	1.11838e-14
	32.8294	100.019	32.8107	99.9881		32.8294	-0.009265	32.8107	0.00081		40.3	0.348446	40.3	0.228051		132.519	2.96021e-13	5.0561e-14	2.03284e-14	1.73933e-14	1.28365e-14	7.5075e-15	5.55185e-15	132.863	5.18431e-13	1.18282e-13	5.16979e-14	5.29532e-14	1.42968e-14	1.68502e-14	7.449e-15
	36.7504	100.022	36.7256	99.9515		36.7504	0.003485	36.7256	-0.02663		40.4	0.040285	40.4	0.0534261		168.793	6.09245e-13	5.56888e-13	1.35022e-13	1.52171e-13	9.6359e-15	5.7107e-14	7.732e-15	168.449	1.43072e-12	1.66053e-12	3.00499e-13	4.10324e-13	2.80595e-14	1.97061e-13	1.07296e-14
	41.3265	100.026	41.3036	99.9348		41.3265	0.010895	41.3036	-0.016405		40.5	0.00264249	40.5	0.00455032		204.316	3.77297e-13	2.62021e-13	6.22375e-14	7.78885e-14	1.50442e-14	4.0005e-14	6.55717e-15	204.664	7.14995e-13	7.31519e-13	1.67759e-13	2.84272e-13	2.38471e-14	2.12322e-13	9.5756e-15
	46.0988	100.044	46.0857	99.9187		46.0988	0.01024	46.0857	-0.019905		40.6	0.000369171	40.6	0.00127409		240.372	3.15711e-13	1.0597e-13	4.49176e-14	4.12737e-14	8.93816e-15	2.20756e-14	1.0232e-14	240.536	5.89859e-13	2.50031e-13	7.14099e-14	9.41436e-14	1.6634e-14	5.9199e-14	1.07297e-14
	50.715	100.046	50.708	99.895		50.715	-0.0073	50.708	-0.041075		40.7	1.29534e-06	40.7	0.000399358		276.24	2.98046e-13	8.46336e-14	3.21178e-14	3.01964e-14	1.36343e-14	1.37124e-14	6.3633e-15	276.767	5.903e-13	1.82661e-13	4.87798e-14	7.45776e-14	2.0754e-14	4.19508e-14	1.43685e-14
	55.0016	100.029	55.0055	99.8366		55.0016	-0.02735	55.0055	-0.0504		40.8	0.00699482	40.8	0.0157388		312.106	2.98512e-13	9.79237e-14	3.5362e-14	3.73519e-14	1.61516e-14	2.07426e-14	1.20566e-14	312.625	6.74275e-13	3.93035e-13	1.07241e-13	1.8712e-13	2.0227e-14	1.53467e-13	9.3238e-15
	58.9542	99.9914	58.9562	99.7942		58.9542	-0.05288	58.9562	-0.097185		40.9	0.0326425	40.9	0.0437901		348.302	2.96001e-13	3.59342e-13	9.46394e-14	1.99925e-13	1.21336e-14	1.61955e-13	1.07454e-14	348.638	1.11749e-12	2.9631e-12	5.65431e-13	1.50402e-12	5.51417e-14	1.40624e-12	6.84273e-14
	62.6535	99.9236	62.6563	99.6422		62.6535	-0.075185	62.6563	-0.134225		41	0.057513	41	0.0735546		383.784	3.298e-13	3.66597e-12	7.41792e-13	2.1694e-12	5.5404e-14	1.95993e-12	4.52469e-14	384.845	2.97656e-12	1.60386e-11	3.55017e-12	8.6575e-12	7.1354e-13	7.18555e-12	5.85844e-13
	66.228	99.8411	66.2222	99.5258		66.228	-0.084475	66.2222	-0.115425		41.1	0.0713731	41.1	0.0937901		402.031	4.33688e-13	1.33676e-11	2.54293e-12	7.35212e-12	2.03447e-13	5.3156e-12	1.58609e-13	401.745	4.57138e-12	2.61967e-12	6.69497e-13	1.21342e-12	1.45844e-13	8.3809e-13	7.5051e-14
	69.7702	99.7547	69.7632	99.4114		69.7702	-0.11282	69.7632	-0.13108		41.2	0.0809585	41.2	0.0946467		403.723	3.92805e-13	5.8386e-12	1.12203e-12	3.03205e-12	8.42824e-14	2.07555e-12	7.3198e-14	403.713	3.02663e-12	1.79286e-12	7.87117e-13	9.03408e-13	5.23588e-13	6.78467e-13	1.02161e-13
	73.3545	99.6154	73.3479	99.2636		73.3545	-0.10446	73.3479	-0.152495		41.3	0.0630829	41.3	0.0788009		406.135	3.50989e-13	1.3997e-12	3.68335e-13	6.98978e-13	8.40402e-14	4.6427e-13	3.15344e-14	406.178	2.52742e-12	1.6931e-12	8.89402e-13	8.78437e-13	6.83674e-13	6.67201e-13	1.17151e-13
	77.022	99.5457	77.003	99.1064		77.022	-0.08484	77.003	-0.147245		41.4	0.042228	41.4	0.0543897		408.509	3.5345e-13	8.18531e-13	2.4933e-13	4.02653e-13	4.39532e-14	2.80616e-13	2.89541e-14	408.563	2.27388e-12	1.42666e-12	7.19079e-13	6.93237e-13	4.56319e-13	4.71902e-13	9.91861e-14
	80.7622	99.4457	80.74	98.9691		80.7622	-0.096985	80.74	-0.14971		41.5	0.00353627	41.5	0.0024197		410.875	3.53326e-13	6.04565e-13	1.79957e-13	2.99404e-13	3.99475e-14	1.96574e-13	1.8673e-14	410.951	2.09782e-12	8.22564e-13	3.43998e-13	4.06971e-13	1.77641e-13	2.49267e-13	4.32248e-14
	84.5439	99.3518	84.5285	98.807		84.5439	-0.09381	84.5285	-0.13279		41.6	0.000913212	41.6	0.000119914		413.3	3.48185e-13	4.95126e-13	1.53674e-13	2.40731e-13	4.32062e-14	1.69709e-13	1.65098e-14	413.362	2.01741e-12	6.5557e-13	2.3057e-13	3.183e-13	1.04865e-13	1.89866e-13	3.80948e-14
	88.3544	99.2581	88.3476	98.7036		88.3544	-0.102415	88.3476	-0.145855		41.7	1.29534e-06	41.7	0.00374732		415.692	3.53441e-13	4.07474e-13	1.29612e-13	1.99446e-13	3.25645e-14	1.31864e-13	2.13581e-14	415.755	1.95893e-12	5.3608e-13	1.96453e-13	2.44123e-13	7.14643e-14	1.43156e-13	3.51926e-14
	92.1648	99.1469	92.1606	98.5152		92.1648	-0.093215	92.1606	-0.150755		41.8	0.00764249	41.8	0.00477516		418.079	3.48109e-13	3.4974e-13	1.08697e-13	1.6585e-13	2.32571e-14	1.11492e-13	1.9297e-14	418.168	1.92265e-12	4.68464e-13	1.66611e-13	2.10829e-13	4.74008e-14	1.31907e-13	2.42271e-14
	95.9569	99.0717	95.9626	98.402		95.9569	-0.082595	95.9626	-0.140345		41.9	0.0260363	41.9	0.0255889		420.478	3.43758e-13	3.32485e-13	1.07088e-13	1.52388e-13	3.10833e-14	8.27649e-14	1.76187e-14	420.571	1.91964e-12	4.14136e-13	1.38651e-13	1.89432e-13	4.98535e-14	1.1112e-13	2.64751e-14
	99.726	98.9818	99.7321	98.2345		99.726	-0.093495	99.7321	-0.117545		42	0.0458549	42	0.0372591		422.875	3.48061e-13	3.12917e-13	8.7379e-14	1.27713e-13	2.81553e-14	9.2189e-14	1.34365e-14	422.943	1.92065e-12	3.99285e-13	1.36669e-13	1.7325e-13	5.26028e-14	1.0192e-13	2.60516e-14
	103.484	98.8847	103.495	98.1669		103.484	-0.06309	103.495	-0.08186		42.1	0.057772	42.1	0.0542827		425.274	3.62455e-13	2.77442e-13	8.28026e-14	1.25843e-13	2.88456e-14	7.9941e-14	2.16642e-14	425.375	1.98174e-12	3.68562e-13	1.19083e-13	1.48468e-13	3.2444e-14	9.63038e-14	1.74098e-14
	107.233	98.8556	107.236	98.0708		107.233	-0.04942	107.236	-0.089515		42.2	0.0663212	42.2	0.05803		427.667	3.56828e-13	2.70215e-13	8.17974e-14	1.16179e-13	2.85054e-14	7.24167e-14	1.87071e-14	427.748	1.98461e-12	3.41119e-13	1.07349e-13	1.46818e-13	3.59378e-14	8.47414e-14	2.28892e-14
	110.975	98.7859	110.973	97.9879		110.975	-0.06141	110.973	-0.07916		42.3	0.0537565	42.3	0.0457173		430.043	3.70339e-13	2.5254e-13	9.11024e-14	1.17402e-13	2.96136e-14	6.93722e-14	1.45893e-14	430.153	2.0022e-12	3.09423e-13	1.04461e-13	1.30449e-13	2.80918e-14	8.00034e-14	2.21381e-14
	114.711	98.7327	114.714	97.9125		114.711	-0.091895	114.714	-0.07299		42.4	0.0277202	42.4	0.0276231		432.45	3.6795e-13	2.65985e-13	8.0669e-14	1.06526e-13	2.73415e-14	5.85939e-14	1.89416e-14	432.531	2.03253e-12	2.94258e-13	1.15847e-13	1.33941e-13	4.27343e-14	7.855e-14	2.42401e-14
	118.45	98.6021	118.457	97.8419		118.45	-0.03606	118.457	-0.05822		42.5	0.000744819	42.5	0.00304069		434.838	3.72264e-13	2.24364e-13	8.7717e-14	9.29504e-14	2.86946e-14	5.52247e-14	2.50481e-14	434.96	2.10229e-12	2.91446e-13	1.26603e-13	1.40908e-13	4.35311e-14	7.1223e-14	1.85668e-14
	122.21	98.6606	122.204	97.7961		122.21	0.01633	122.204	-0.048775		42.6	1.29534e-06	42.6	0.00291221		437.225	3.73725e-13	2.12498e-13	7.08702e-14	9.96814e-14	3.95767e-14	5.6983e-14	2.13002e-14	437.37	2.11834e-12	2.89361e-13	1.09862e-13	1.13759e-13	4.30148e-14	6.98912e-14	2.73095e-14
	125.961	98.6347	125.95	97.7444		125.961	-0.01942	125.95	-0.03809		42.7	0.00108549	42.7	0.00282655		439.643	3.82614e-13	2.13742e-13	8.90835e-14	9.26875e-14	2.07348e-14	5.0091e-14	2.2968e-14	439.74	2.15679e-12	2.75063e-13	1.08268e-13	1.11684e-13	4.74586e-14	6.61736e-14	2.51336e-14
	129.715	98.6218	129.704	97.7199		129.715	-0.0084	129.704	-0.02512		42.8	0.000630829	42.8	0.0069379		442.039	3.68043e-13	2.14909e-13	7.30759e-14	9.11884e-14	3.06855e-14	5.74357e-14	1.85504e-14	442.156	2.14696e-12	2.59039e-13	1.04429e-13	1.03417e-13	4.26818e-14	6.79902e-14	2.56163e-14
	133.468	98.6179	133.464	97.6941		133.468	0.013025	133.464	-0.02964		42.9	0.00660622	42.9	0.0226981		444.427	3.7708e-13	2.04072e-13	7.59189e-14	9.30771e-14	2.88939e-14	4.27707e-14	2.07519e-14	444.552	2.1257e-12	2.60848e-13	1.04121e-13	1.17475e-13	3.87729e-14	6.19103e-14	2.09377e-14
	137.227	98.6478	137.223	97.6606		137.227	-0.026215	137.223	-0.026345		43	0.00909326	43	0.037152		446.818	3.58198e-13	1.99005e-13	7.9205e-14	9.66071e-14	2.36286e-14	4.44355e-14	2.14521e-14	446.929	2.15089e-12	2.59254e-13	9.86034e-14	1.11625e-13	4.67376e-14	5.95281e-14	2.02401e-14
	140.972	98.5655	140.98	97.6415		140.972	-0.02497	140.98	-0.02234		43.1	0.00989637	43.1	0.0453961		449.206	3.84336e-13	1.92416e-13	9.20281e-14	8.07888e-14	3.37664e-14	4.93939e-14	1.74472e-14	449.336	2.0955e-12	2.55481e-13	1.03169e-13	1.19066e-13	4.44447e-14	5.72367e-14	2.32156e-14
	144.724	98.5979	144.729	97.6159		144.724	-0.205095	144.729	-0.159885		43.2	0.00944301	43.2	0.0463597		451.612	3.91044e-13	1.83555e-13	7.34531e-14	7.58153e-14	3.24553e-14	4.0302e-14	1.4679e-14	451.736	2.0923e-12	2.58795e-13	1.06295e-13	1.03659e-13	4.45919e-14	5.27846e-14	3.26168e-14
	148.448	98.1553	148.453	97.3217		148.448	-1.37204	148.453	-0.785815		43.3	0.00870466	43.3	0.0394004		454.006	4.00685e-13	1.91893e-13	8.17678e-14	6.77912e-14	2.64193e-14	4.72156e-14	1.5325e-14	454.122	2.05588e-12	2.25266e-13	1.02431e-13	1.00735e-13	4.28464e-14	4.63609e-14	3.16871e-14
	152.193	95.8538	152.202	96.0443		152.193	-1.58219	152.202	-1.11027		43.4	0.00531088	43.4	0.0278373		456.385	3.9544e-13	1.74326e-13	7.0642e-14	7.69565e-14	2.98726e-14	3.32511e-14	1.9703e-14	456.553	2.02614e-12	2.35965e-13	1.02393e-13	1.00412e-13	3.97733e-14	4.7204e-14	2.79491e-14
	156.005	94.9909	155.996	95.1011		156.005	-0.964505	155.996	-0.90913		43.5	0.00641192	43.5	0.0183084		458.805	4.0018e-13	1.85953e-13	7.72173e-14	7.46635e-14	2.68969e-14	3.10672e-14	2.23834e-14	458.94	1.95534e-12	2.34491e-13	9.5301e-14	9.32052e-14	4.86594e-14	4.5766e-14	2.61616e-14
	159.787	93.9248	159.773	94.226		159.787	-0.891995	159.773	-0.908405		43.6	0.000200777	43.6	0.00672377		461.196	3.91935e-13	1.94272e-13	8.35327e-14	7.55837e-14	2.91243e-14	4.621e-14	2.57543e-14	461.327	1.91198e-12	2.20789e-13	8.39682e-14	9.86714e-14	3.76909e-14	4.56387e-14	3.02045e-14
	163.53	93.2069	163.515	93.2843		163.53	-0.622125	163.515	-0.88766		43.7	0.00506477	43.7	0.0131692		463.567	3.88245e-13	1.86513e-13	7.78539e-14	7.20019e-14	2.16308e-14	3.50277e-14	2.2901e-14	463.703	1.83891e-12	2.23752e-13	9.64368e-14	9.71965e-14	3.81577e-14	3.87172e-14	2.32197e-14
	167.271	92.6805	167.268	92.4507		167.271	-0.607205	167.268	-0.652755		43.8	0.0156736	43.8	0.12848		465.987	4.1292e-13	1.84023e-13	8.93266e-14	6.49589e-14	3.94405e-14	3.08584e-14	2.02242e-14	466.143	1.80637e-12	2.35352e-13	1.02557e-13	9.41209e-14	4.73308e-14	4.80029e-14	3.25996e-14
	171.017	91.9925	171.019	91.9788		171.017	-0.56896	171.019	-0.423955		43.9	0.0549223	43.9	0.384368		468.383	4.01774e-13	1.69558e-13	8.47627e-14	7.10932e-14	2.93379e-14	3.20966e-14	2.90015e-14	468.517	1.77313e-12	2.24995e-13	9.43728e-14	1.00068e-13	4.09623e-14	4.26435e-14	3.08895e-14
	174.763	91.5426	174.756	91.6028		174.763	-0.341965	174.756	-0.34829		44	0.106736	44	0.589936		470.771	4.03135e-13	1.66812e-13	8.06972e-14	5.9905e-14	3.23129e-14	2.85163e-14	1.73113e-14	470.928	1.73092e-12	2.2257e-13	9.43535e-14	8.94535e-14	4.17752e-14	4.0753e-14	3.50918e-14
	178.5	91.3086	178.494	91.2822		178.5	-0.20183	178.494	-0.25564		44.1	0.12215	44.1	0.663812		473.147	4.14289e-13	1.61858e-13	8.90486e-14	7.32117e-14	3.64735e-14	2.88813e-14	2.42531e-14	473.321	1.67083e-12	2.31303e-13	1.07772e-13	8.72639e-14	4.87984e-14	4.62942e-14	2.82312e-14
	182.245	91.139	182.241	91.0915		182.245	-0.19452	182.241	-0.213495		44.2	0.120207	44.2	0.664882		475.567	4.20975e-13	1.57887e-13	8.89462e-14	7.80005e-14	3.64262e-14	2.61596e-14	2.26073e-14	475.723	1.61221e-12	2.16914e-13	9.60706e-14	9.12351e-14	4.45169e-14	3.63577e-14	1.93559e-14
	186.001	90.9196	185.99	90.8552		186.001	-0.17628	185.99	-0.213265		44.3	0.0996114	44.3	0.518201		477.945	4.0339e-13	1.69044e-13	8.7202e-14	6.73235e-14	4.06118e-14	3.02655e-14	3.07117e-14	478.105	1.54244e-12	2.19299e-13	1.09388e-13	9.98001e-14	3.42047e-14	3.55275e-14	3.6553e-14
	189.754	90.7864	189.745	90.665		189.754	-0.10714	189.745	-0.18185		44.4	0.0373057	44.4	0.218415		480.343	4.0219e-13	1.70469e-13	9.11197e-14	7.6062e-14	3.90596e-14	3.0684e-14	2.31082e-14	480.519	1.51902e-12	2.18666e-13	1.03442e-13	9.11823e-14	5.07718e-14	4.32635e-14	2.81574e-14
	193.503	90.7053	193.503	90.4916		193.503	-0.1013	193.503	-0.178765		44.5	1.29534e-06	44.5	0.00455032		482.761	4.13825e-13	1.73435e-13	9.1254e-14	8.29583e-14	4.46206e-14	2.86568e-14	2.16451e-14	482.906	1.46173e-12	2.18755e-13	9.12296e-14	8.52916e-14	4.74042e-14	3.73778e-14	2.9477e-14
	197.258	90.5838	197.26	90.3075		197.258	-0.130695	197.26	-0.162955		44.6	1.29534e-06	44.6	0.000979657		485.137	4.15065e-13	1.83179e-13	8.08526e-14	6.02996e-14	5.10744e-14	2.57323e-14	2.46333e-14	485.298	1.41815e-12	2.2396e-13	1.05886e-13	8.42813e-14	4.78749e-14	4.18565e-14	2.30623e-14
	201.009	90.4439	201.012	90.1656		201.009	-0.056735	201.012	-0.1242		44.7	1.29534e-06	44.7	0.00247323		487.527	4.20135e-13	1.78627e-13	8.57662e-14	5.86664e-14	3.49044e-14	2.41717e-14	2.88691e-14	487.689	1.37374e-12	2.09555e-13	9.79981e-14	8.79032e-14	4.94459e-14	3.56182e-14	2.80339e-14
	204.767	90.4703	204.767	90.0591		204.767	-0.03988	204.767	-0.120075		44.8	0.00127073	44.8	0.0058137		489.898	4.1936e-13	1.67278e-13	9.57797e-14	7.22889e-14	3.55353e-14	3.30327e-14	2.01273e-14	490.076	1.3372e-12	2.03599e-13	1.16137e-13	9.54585e-14	5.04068e-14	4.04845e-14	2.68508e-14
	208.523	90.3641	208.519	89.9255		208.523	-0.095675	208.519	-0.11072		44.9	0.00408031	44.9	0.00810493		492.326	4.13025e-13	1.70836e-13	7.54965e-14	7.55092e-14	4.57098e-14	3.22417e-14	3.23996e-14	492.489	1.3154e-12	2.07872e-13	9.80287e-14	9.0725e-14	5.15667e-14	4.5263e-14	3.70223e-14
	212.269	90.279	212.272	89.8376		212.269	-0.05958	212.272	-0.076025		45	0.00437824	45	0.00853319		494.711	4.04871e-13	1.70059e-13	8.32357e-14	7.05652e-14	3.95713e-14	2.49368e-14	2.83141e-14	494.906	1.26723e-12	2.15532e-13	9.29282e-14	1.01572e-13	5.00337e-14	3.35332e-14	2.4248e-14
	216.02	90.245	216.02	89.7734		216.02	-0.032195	216.02	-0.061155		45.1	0.00762953	45.1	0.0149893		497.104	4.15476e-13	1.56816e-13	8.24073e-14	6.51878e-14	4.71043e-14	3.41103e-14	3.17833e-14	497.288	1.23562e-12	2.08188e-13	9.94069e-14	9.3325e-14	3.30705e-14	3.41262e-14	3.18131e-14
	219.775	90.2146	219.768	89.7153		219.775	-0.026805	219.768	-0.04986		45.2	0.00401554	45.2	0.0155246		499.494	4.2937e-13	1.57773e-13	8.26358e-14	6.721e-14	3.6953e-14	2.3777e-14	3.0559e-14	499.67	1.21265e-12	2.10836e-13	1.07102e-13	8.84387e-14	5.51904e-14	3.5972e-14	2.29289e-14
	223.521	90.1914	223.516	89.6737		223.521	-0.017305	223.516	-0.039005		45.3	0.00154145	45.3	0.0119914		499.983	4.7325e-13	1.73692e-13	8.29087e-14	6.87679e-14	4.05868e-14	2.93135e-14	3.67714e-14	500.015	1.15474e-12	2.29039e-13	1.05539e-13	9.04608e-14	4.50158e-14	4.0995e-14	3.42927e-14
	227.271	90.18	227.264	89.6373		227.271	-0.00496	227.264	-0.019835		45.4	0.00373057	45.4	0.0072591		500.016	4.51958e-13	1.713e-13	7.32806e-14	7.79535e-14	3.57449e-14	3.2971e-14	3.38381e-14	500.003	1.11623e-12	1.90816e-13	1.01654e-13	8.9396e-14	4.36561e-14	3.65984e-14	3.08797e-14
	231.025	90.1814	231.016	89.6341		231.025	-0.01428	231.016	-0.009415		45.5	0.000567358	45.5	0.00314775		499.999	4.57163e-13	1.67855e-13	9.51147e-14	6.1019e-14	4.03299e-14	3.07439e-14	2.03057e-14	500.005	1.0794e-12	1.8083e-13	9.562e-14	1.02158e-13	5.5757e-14	3.22833e-14	3.32458e-14
	234.766	90.1514	234.764	89.6185		234.766	-0.01882	234.764	-0.0222		45.6	0.00264249	45.6	0.00477516
	238.519	90.1438	238.507	89.5897		238.519	-0.008695	238.507	-0.004895		45.7	0.0034456	45.7	0.00211991
	242.269	90.134	242.266	89.6087		242.269	-0.00194	242.266	-0.00296		45.8	0.00118005	45.8	0.00546039
	246.021	90.1399	246.018	89.5837		246.021	0.006255	246.018	-0.01843		45.9	0.00216321	45.9	0.00458244
	249.771	90.1466	249.759	89.5718		249.771	0.00069	249.759	-0.00309		46	0.00330311	46	0.00444325
	253.519	90.1413	253.511	89.5776		253.519	0.002	253.511	0.005595		46.1	0.000856218	46.1	0.0024197
	257.269	90.1505	257.266	89.583		257.269	0.00795	257.266	-0.00738		46.2	0.000915803	46.2	0.0058137
	261.017	90.1572	261.017	89.5628		261.017	-0.00355	261.017	-0.00684		46.3	0.000497409	46.3	0.00401499
	264.767	90.1435	264.762	89.5693		264.767	-0.00387	264.762	-0.001435		46.4	1.29534e-06	46.4	0.00344754
	268.515	90.1495	268.516	89.5599		268.515	-0.008075	268.516	-0.009975		46.5	0.000467617	46.5	0.000714133
	272.264	90.1273	272.264	89.5494		272.264	-0.018625	272.264	0.008285		46.6	0.00234456	46.6	0.00140257
	276.017	90.1122	276.017	89.5765		276.017	0.008485	276.017	-0.00036		46.7	0.000178756	46.7	0.00526767
	279.769	90.1443	279.76	89.5487		279.769	0.016585	279.76	-0.01909		46.8	0.000382124	46.8	0.00147752
	283.514	90.1454	283.506	89.5383		283.514	-0.003565	283.506	-0.011235		46.9	0.000989637	46.9	0.00337259
	287.263	90.1371	287.259	89.5262		287.263	-0.01182	287.259	-0.01371		47	1.29534e-06	47	0.00182013
	291.013	90.1217	291.003	89.5109		291.013	-0.01695	291.003	-0.045695		47.1	0.000959845	47.1	0.00216274
	294.76	90.1032	294.744	89.4348		294.76	-0.01701	294.744	-0.04459		47.2	0.000156736	47.2	0.00143469
	298.507	90.0877	298.495	89.4217		298.507	-0.01409	298.495	-0.022385		47.3	0.000216321	47.3	0.00167024
	302.255	90.0751	302.259	89.39		302.255	-0.019285	302.259	-0.047885		47.4	1.29534e-06	47.4	0.000852248
	306.005	90.0491	306.013	89.3259		306.005	-0.03324	306.013	-0.068045		47.5	0.00272021	47.5	0.00330835
	309.755	90.0086	309.757	89.254		309.755	-0.042005	309.757	-0.08191		47.6	1.29534e-06	47.6	0.000156317
	313.509	89.9651	313.5	89.1621		313.509	-0.043955	313.5	-0.12014		47.7	1.29534e-06	47.7	1.07066e-06
	317.26	89.9207	317.25	89.0137		317.26	-0.06647	317.25	-0.177735		47.8	0.00354922	47.8	0.00542827
	321.003	89.8322	320.999	88.8067		321.003	-0.069745	320.999	-0.2076		47.9	0.00501295	47.9	0.00673448
	324.754	89.7812	324.746	88.5985		324.754	-0.080095	324.746	-0.254305		48	0.0138601	48	0.0126338
	328.5	89.672	328.493	88.298		328.5	-0.10469	328.493	-0.327985		48.1	0.0156736	48.1	0.0165953
	332.247	89.5718	332.236	87.9425		332.247	-0.106945	332.236	-0.3812		48.2	0.0141192	48.2	0.0169165
	336.005	89.4581	335.988	87.5356		336.005	-0.13872	335.988	-0.453485		48.3	0.0118394	48.3	0.0118844
	339.747	89.2944	339.735	87.0355		339.747	-0.169065	339.735	-0.57957		48.4	0.00717617	48.4	0.00869379
	343.487	89.12	343.473	86.3765		343.487	-0.224195	343.473	-0.72042		48.5	0.00181347	48.5	0.00357602
	347.227	88.846	347.215	85.5947		347.227	-0.283915	347.215	-0.865285		48.6	0.00367876	48.6	0.00141328
	350.978	88.5522	350.962	84.6459		350.978	-0.29945	350.962	-1.2909		48.7	0.0017228	48.7	0.00692719
	354.734	88.2471	354.704	83.0129		354.734	-0.378935	354.704	-1.62302		48.8	0.0130829	48.8	0.0187366
	358.481	87.7943	358.444	81.3999		358.481	-0.461435	358.444	-1.74746		48.9	0.0556995	48.9	0.0670236
	362.23	87.3242	362.196	79.518		362.23	-0.60864	362.196	-2.13962		49	0.101943	49	0.101392
	365.965	86.577	365.946	77.1207		365.965	-0.667125	365.946	-2.71015		49.1	0.130829	49.1	0.126338
	369.72	85.9899	369.69	74.0977		369.72	-0.797455	369.69	-3.46392		49.2	0.134715	49.2	0.132762
	373.475	84.9821	373.432	70.1928		373.475	-1.13275	373.432	-4.31846		49.3	0.116969	49.3	0.111349
	377.209	83.7244	377.167	65.4607		377.209	-1.37226	377.167	-5.26268		49.4	0.0783679	49.4	0.0728051
	380.943	82.2376	380.926	59.6675		380.943	-1.86033	380.926	-6.29186		49.5	0.0239637	49.5	0.0234475
	384.68	80.0038	384.695	52.877		384.68	-2.34222	384.695	-7.15554		49.6	0.0417098	49.6	0.0335118
	388.418	77.5532	388.483	45.3564		388.418	-2.74254	388.483	-7.91186		49.7	0.0226684	49.7	0.0250535
	392.145	74.5187	392.264	37.0533		392.145	-3.46845	392.264	-8.73742		49.8	0.0668394	49.8	0.0915418
	395.875	70.6162	396.048	27.8816		395.875	-4.14257	396.048	-8.63455		49.9	0.354922	49.9	0.427195
	399.609	66.2335	399.881	19.7842		399.609	-5.01337	399.881	-7.48179		50	0.720207	50	0.737687
	401.975	60.5895	402.375	12.918		401.975	-5.72334	402.375	-5.47327		50.1	0.901554	50.1	0.859743
	401.628	54.7869	402.072	8.83763		401.628	-5.57771	402.072	-2.94211		50.2	0.946891	50.2	0.90257
	401.204	49.4341	401.435	7.03377		401.204	-5.21322	401.435	-1.20044		50.3	0.832902	50.3	0.79015
	401.736	44.3604	401.613	6.43674		401.736	-4.92882	401.613	-0.32031		50.4	0.563472	50.4	0.509636
	402.101	39.5764	401.867	6.39315		402.101	-4.66721	401.867	-0.120255		50.5	0.034715	50.5	0.0365096
	401.808	35.026	401.605	6.19623		401.808	-4.3092	401.605	-0.082785		50.6	0.0610104	50.6	0.0599572
	401.695	30.958	401.509	6.22758		401.695	-3.91745	401.509	0.028925		50.7	0.0279793	50.7	0.0279443
	402.107	27.1911	401.916	6.25408		402.107	-3.64433	401.916	0.01071		50.8	0.0611399	50.8	0.0789079
	402.482	23.6694	402.335	6.249		402.482	-3.39413	402.335	0.00448		50.9	0.418394	50.9	0.507495
	402.556	20.4028	402.469	6.26304		402.556	-2.99944	402.469	-0.01969		51	0.944301	51	1.03747
	402.702	17.6705	402.603	6.20962		402.702	-2.71747	402.603	-0.010125		51.1	1.26813	51.1	1.20985
	403.039	14.9679	402.95	6.24279		403.039	-2.52361	402.95	0.022775		51.2	1.27461	51.2	1.24197
	403.357	12.6233	403.286	6.25517		403.357	-2.13184	403.286	0.00848		51.3	1.13601	51.3	1.10278
	403.541	10.7042	403.484	6.25975		403.541	-1.81222	403.484	0.002495		51.4	0.854922	51.4	0.796574
	403.739	8.99883	403.675	6.26016		403.739	-1.65063	403.675	-0.000175		51.5	0.0726684	51.5	0.0711991
	404.027	7.40293	403.958	6.2594		404.027	-1.54069	403.958	0.02159		51.6	0.094171	51.6	0.0811563
	404.301	5.91744	404.255	6.30334		404.301	-1.35401	404.255	0.015745		51.7	0.063601	51.7	0.0571734
	404.522	4.69491	404.472	6.29089		404.522	-1.13197	404.472	-0.05653		51.8	0.0810881	51.8	0.0864026
	404.743	3.65349	404.676	6.19028		404.743	-0.909525	404.676	-0.01242		51.9	0.332902	51.9	0.401499
	405.01	2.87586	404.961	6.26605		405.01	-0.70777	404.961	0.047585		52	0.770725	52	0.771949
	405.273	2.23795	405.238	6.28545		405.273	-0.572185	405.238	0.007105		52.1	0.992228	52.1	0.936831
	405.508	1.73149	405.471	6.28026		405.508	-0.39896	405.471	-0.0033		52.2	1.01813	52.2	0.978587
	405.742	1.44003	405.699	6.27885		405.742	-0.18974	405.699	0.003085		52.3	0.915803	52.3	0.849036
	405.992	1.35201	405.961	6.28643		405.992	-0.08527	405.961	-0.00041		52.4	0.725389	52.4	0.66167
	406.237	1.26949	406.218	6.27803		406.237	-0.05246	406.218	0.00202		52.5	0.0727979	52.5	0.0642398
	406.477	1.24709	406.464	6.29047		406.477	-0.03665	406.464	-0.00059		52.6	0.0567358	52.6	0.0566381
	406.713	1.19619	406.701	6.27685		406.713	0.015005	406.701	-0.004835		52.7	0.0559585	52.7	0.0508565
	406.976	1.2771	406.956	6.2808		406.976	0.02636	406.956	0.007375		52.8	0.0496114	52.8	0.043469
	407.221	1.24891	407.209	6.2916		407.221	-0.021	407.209	0.012545		52.9	0.067228	52.9	0.0711991
	407.463	1.2351	407.461	6.30589		407.463	0.000585	407.461	0.01513		53	0.0740933	53	0.0841542
	407.709	1.25008	407.711	6.32186		407.709	0.016405	407.711	-0.011895		53.1	0.0997409	53.1	0.101285
	407.964	1.26791	407.947	6.2821		407.964	-0.00223	407.947	-0.0249		53.2	0.096114	53.2	0.110278
	408.217	1.24562	408.193	6.27206		408.217	0.000575	408.193	-0.011755		53.3	0.0870466	53.3	0.093576
	408.467	1.26906	408.453	6.25859		408.467	0.013405	408.453	0.01353		53.4	0.0704663	53.4	0.0654176
	408.716	1.27243	408.718	6.29912		408.716	0.009175	408.718	-0.004055		53.5	0.00340674	53.5	0.00313704
	408.969	1.28741	408.962	6.25048		408.969	0.013495	408.962	-0.01108		53.6	0.00323834	53.6	0.00238758
	409.219	1.29942	409.209	6.27696		409.219	0.00052	409.209	0.017805		53.7	0.00226684	53.7	0.00150964
	409.46	1.28845	409.462	6.28609		409.46	0.00775	409.462	0.00039		53.8	0.000611399	53.8	0.00373662
	409.712	1.31492	409.715	6.27774		409.712	-0.04236	409.715	-0.0023		53.9	0.0129534	53.9	0.020985
	409.957	1.20373	409.957	6.28149		409.957	0.025005	409.957	-0.001425		54	0.034456	54	0.0446467
	410.222	1.36493	410.204	6.27489		410.222	0.08651	410.204	-0.002235		54.1	0.0494819	54.1	0.061349
	410.473	1.37675	410.454	6.27702		410.473	-0.01386	410.454	-0.002225		54.2	0.0537565	54.2	0.059636
	410.714	1.33721	410.711	6.27044		410.714	-0.01943	410.711	-0.00749		54.3	0.0446891	54.3	0.0553533
	410.966	1.33789	410.955	6.26204		410.966	0.006375	410.955	-0.01097		54.4	0.0382124	54.4	0.0414347
	411.22	1.34996	411.206	6.2485		411.22	0.003405	411.206	-0.0127		54.5	0.00227979	54.5	0.00309422
	411.464	1.3447	411.451	6.23664		411.464	0.009195	411.451	0.000385		54.6	1.29534e-06	54.6	0.00207709
	411.718	1.36835	411.71	6.24927		411.718	0.017825	411.71	0.00824		54.7	1.29534e-06	54.7	1.07066e-06
	411.97	1.38035	411.963	6.25312		411.97	0.01051	411.963	-0.00667		54.8	1.29534e-06	54.8	0.000336188
	412.217	1.38937	412.208	6.23593		412.217	0.00771	412.208	-0.01446		54.9	0.00261658	54.9	0.00180942
	412.466	1.39577	412.459	6.2242		412.466	0.004945	412.459	0.024805		55	0.00132124	55	0.00431478
	412.715	1.39926	412.722	6.28554		412.715	0.00491	412.722	0.006415		55.1	0.00471503	55.1	0.00445396
	412.97	1.40559	412.961	6.23703		412.97	0.004835	412.961	-0.02756		55.2	0.0048057	55.2	0.00440043
	413.216	1.40893	413.203	6.23042		413.216	0.00054	413.203	-0.001325		55.3	0.00507772	55.3	0.0058137
	413.463	1.40667	413.46	6.23438		413.463	0.00209	413.46	-0.00132		55.4	0.00382124	55.4	0.00329764
	413.717	1.41311	413.717	6.22778		413.717	0.007755	413.717	-0.014495		55.5	1.29534e-06	55.5	0.00106317
	413.968	1.42218	413.963	6.20539		413.968	0.00485	413.963	-0.003165		55.6	1.29534e-06	55.6	0.00105675
	414.216	1.42281	414.208	6.22145		414.216	0.00059	414.208	0.00736		55.7	1.29534e-06	55.7	0.000738758
	414.464	1.42336	414.463	6.22011		414.464	-0.002255	414.463	0.012585		55.8	0.00226684	55.8	1.07066e-06
	414.716	1.4183	414.724	6.24662		414.716	-0.00364	414.724	-0.01101		55.9	0.000349741	55.9	1.07066e-06
	414.971	1.41608	414.958	6.19809		414.971	0.00631	414.958	-0.028405		56	4.81865e-05	56	0.00255889
	415.222	1.43092	415.206	6.18981		415.222	0.000515	415.206	-0.006555		56.1	1.29534e-06	56.1	0.00123126
	415.466	1.41711	415.459	6.18498		415.466	-0.009425	415.459	-0.0066		56.2	0.00032513	56.2	0.000289079
	415.717	1.41207	415.711	6.17661		415.717	-0.00511	415.711	-0.002285		56.3	0.0011101	56.3	0.00171306
	415.964	1.40689	415.958	6.18041		415.964	0.00349	415.958	-0.005725		56.4	0.00103886	56.4	0.000795503
	416.222	1.41905	416.209	6.16516		416.222	0.010615	416.209	-0.010065		56.5	1.29534e-06	56.5	1.07066e-06
	416.471	1.42812	416.463	6.16028		416.471	-0.013775	416.463	-0.01359		56.6	0.000515544	56.6	0.00149893
	416.716	1.3915	416.708	6.13798		416.716	-0.018	416.708	-0.01965		56.7	1.29534e-06	56.7	0.000680942
	416.966	1.39212	416.958	6.12098		416.966	-0.000825	416.958	-0.00395		56.8	0.000888601	56.8	0.00111349
	417.218	1.38985	417.215	6.13008		417.218	0.007785	417.215	0.00382		56.9	0.00122668	56.9	0.000507495
	417.474	1.40769	417.465	6.12862		417.474	0.00916	417.465	-0.01623		57	1.29534e-06	57	0.000127409
	417.719	1.40817	417.708	6.09762		417.719	-0.008085	417.708	0.000395		57.1	0.000485751	57.1	0.00310493
	417.963	1.39152	417.966	6.12941		417.963	-0.0065	417.966	-0.005745		57.2	0.000861399	57.2	1.07066e-06
	418.215	1.39517	418.211	6.08613		418.215	0.003545	418.211	-0.0171		57.3	1.29534e-06	57.3	0.00158458
	418.471	1.39861	418.459	6.09521		418.471	-0.002315	418.459	-0.007435		57.4	1.29534e-06	57.4	0.000180942
	418.721	1.39054	418.708	6.07126		418.721	0.00345	418.708	-0.01353		57.5	0.00193005	57.5	0.0030621
	418.975	1.40551	418.962	6.06815		418.975	0.007775	418.962	-0.01357		57.6	0.000799223	57.6	0.000762313
	419.224	1.40609	419.212	6.04412		419.224	-0.00374	419.212	-0.0127		57.7	1.29534e-06	57.7	1.07066e-06
	419.473	1.39803	419.463	6.04275		419.473	-0.00661	419.463	-0.002265		57.8	0.0032772	57.8	1.07066e-06
	419.719	1.39287	419.711	6.03959		419.719	-0.007995	419.711	-0.00663		57.9	1.29534e-06	57.9	0.000327623
	419.966	1.38204	419.956	6.02949		419.966	-0.04667	419.956	-0.01965		58	1.29534e-06	58	0.00238758
	420.206	1.29953	420.206	6.00029		420.206	0.053675	420.206	-0.02049		58.1	0.00189119	58.1	0.00131692
	420.473	1.48939	420.462	5.98851		420.473	0.06224	420.462	-0.01009		58.2	1.29534e-06	58.2	0.00167024
	420.724	1.42401	420.708	5.98011		420.724	-0.031	420.708	0.002085		58.3	1.29534e-06	58.3	0.00236617
	420.973	1.42739	420.961	5.99268		420.973	-0.00948	420.961	-0.010945		58.4	0.00187824	58.4	0.00268737
	421.217	1.40505	421.206	5.95822		421.217	-0.01942	421.206	-0.014435		58.5	0.000287565	58.5	0.00332976
	421.466	1.38855	421.463	5.96381		421.466	-0.00363	421.463	0.01081		58.6	0.00279793	58.6	0.00641328
	421.719	1.39779	421.716	5.97984		421.719	0.000585	421.716	-0.03535		58.7	0.00252591	58.7	0.00776231
	421.966	1.38972	421.954	5.89311		421.966	-0.01087	421.954	-0.03183		58.8	0.00331606	58.8	0.00268737
	422.216	1.37605	422.209	5.91618		422.216	-0.002195	422.209	-0.00747		58.9	0.00474093	58.9	0.00521413
	422.471	1.38533	422.454	5.87817		422.471	-0.005105	422.454	-0.01965		59	1.29534e-06	59	0.00280514
	422.723	1.36584	422.707	5.87688		422.723	-0.00521	422.707	-0.0275		59.1	1.29534e-06	59.1	0.00119914
	422.97	1.37491	422.956	5.82317		422.97	-0.0066	422.956	-0.029275		59.2	0.00247409	59.2	0.00438972
	423.215	1.35264	423.203	5.81833		423.215	-0.007905	423.203	-0.0022		59.3	1.29534e-06	59.3	0.00204497
	423.47	1.3591	423.458	5.81877		423.47	0.006345	423.458	0.01087		59.4	1.29534e-06	59.4	0.00146681
	423.722	1.36533	423.717	5.84007		423.722	-0.00379	423.717	0.00383		59.5	1.29534e-06	59.5	0.00142398
	423.964	1.35152	423.964	5.82643		423.964	-0.00653	423.964	-0.01187		59.6	0.00217617	59.6	0.00125268
	424.216	1.35227	424.211	5.81633		424.216	-0.000735	424.211	-0.013565		59.7	0.00154145	59.7	0.00431478
	424.467	1.35005	424.461	5.7993		424.467	-0.005135	424.461	-0.017025		59.8	0.000761658	59.8	7.45182e-05
	424.719	1.342	424.712	5.78228		424.719	0.007715	424.712	-0.01181		59.9	0.00282383	59.9	0.00501071
	424.967	1.36548	424.963	5.77568		424.967	0.004885	424.963	-0.01531		60	0.00426166	60	0.00649893
	425.214	1.35177	425.211	5.75166		425.214	0.00209	425.211	-0.01444		60.1	0.00873057	60.1	0.0102034
	425.467	1.36966	425.462	5.7468		425.467	0.00207	425.462	-0.021415		60.2	0.00968912	60.2	0.00563169
	425.718	1.35591	425.705	5.70883		425.718	-0.015175	425.705	-0.01878		60.3	0.0108938	60.3	0.00584582
	425.966	1.33931	425.955	5.70924		425.966	-0.005145	425.955	0.028325		60.4	0.00312176	60.4	0.004197
	426.214	1.34562	426.218	5.76548		426.214	0.002025	426.218	-0.032755		60.5	0.000853627	60.5	1.07066e-06
	426.461	1.34336	426.458	5.64373		426.461	-0.00079	426.458	-0.038835		60.6	0.00286269	60.6	0.000405782
	426.715	1.34404	426.713	5.68781		426.715	0.002085	426.713	0.00213		60.7	0.00202073	60.7	0.000501071
	426.968	1.34753	426.962	5.64799		426.968	-0.01227	426.962	-0.03016		60.8	1.29534e-06	60.8	0.00187366
	427.22	1.3195	427.204	5.62749		427.22	-0.007975	427.204	-0.01266		60.9	0.0101036	60.9	0.0119914
	427.469	1.33158	427.457	5.62267		427.469	0.000565	427.457	-0.00656		61	0.0334197	61	0.0346895
	427.718	1.32063	427.711	5.61437		427.718	-0.00511	427.711	-0.010095		61.1	0.0474093	61.1	0.0474304
	427.967	1.32136	427.96	5.60248		427.967	-0.000765	427.96	0.004745		61.2	0.0524611	61.2	0.0610278
	428.218	1.3191	428.212	5.62386		428.218	-0.002265	428.212	-0.0083		61.3	0.0445596	61.3	0.0498929
	428.468	1.31683	428.461	5.58588		428.468	-0.013745	428.461	-0.037955		61.4	0.0323834	61.4	0.033833
	428.713	1.29161	428.712	5.54795		428.713	-0.005075	428.712	-0.01446		61.5	0.00299223	61.5	0.00312634
	428.972	1.30668	428.962	5.55696		428.972	0.007815	428.962	-0.01964		61.6	1.29534e-06	61.6	0.00236617
	429.224	1.30724	429.207	5.50867		429.224	-0.00518	429.207	-0.002195		61.7	0.000927461	61.7	0.00173448
	429.47	1.29632	429.468	5.55257		429.47	-0.005165	429.468	-0.01189		61.8	1.29534e-06	61.8	1.07066e-06
	429.711	1.29691	429.707	5.48489		429.711	0.00067	429.707	-0.04494		61.9	0.0101295	61.9	0.016167
	429.965	1.29766	429.95	5.46269		429.965	-0.00076	429.95	-0.00825		62	0.0525907	62	0.0537473
	430.218	1.29539	430.21	5.46839		430.218	-0.00366	430.21	0.00827		62.1	0.0799223	62.1	0.0767666
	430.471	1.29034	430.47	5.47923		430.471	-0.009465	430.47	-0.030175		62.2	0.0920984	62.2	0.0948608
	430.716	1.27646	430.703	5.40804		430.716	-0.019475	430.703	-0.030095		62.3	0.0823834	62.3	0.0829764
	430.963	1.25139	430.958	5.41904		430.963	-0.00498	430.958	-0.00915		62.4	0.065285	62.4	0.0688437
	431.222	1.2665	431.207	5.38974		431.222	0.0035	431.207	-0.02315		62.5	0.00832902	62.5	0.0111349
	431.471	1.25839	431.459	5.37274		431.471	-0.00663	431.459	-0.006565		62.6	0.00109326	62.6	0.00203426
	431.717	1.25324	431.713	5.37661		431.717	-0.007965	431.713	-0.00225		62.7	0.00382124	62.7	0.00600642
	431.967	1.24246	431.96	5.36824		431.967	-0.00794	431.96	-0.017935		62.8	0.00208549	62.8	0.0032227
	432.216	1.23736	432.204	5.34074		432.216	-0.03808	432.204	-0.016145		62.9	0.013601	62.9	0.0260171
	432.463	1.1663	432.459	5.33595		432.463	-0.04227	432.459	-0.0048		63	0.0952073	63	0.11349
	432.711	1.15282	432.715	5.33114		432.711	-0.003595	432.715	-0.010965		63.1	0.173575	63.1	0.173448
	432.965	1.15911	432.964	5.31402		432.965	0.02498	432.964	-0.021425		63.2	0.185233	63.2	0.203426
	433.223	1.20278	433.21	5.28829		433.223	0.019205	433.21	-0.011755		63.3	0.200777	63.3	0.199143
	433.471	1.19752	433.465	5.29051		433.471	-0.01381	433.465	-0.02054		63.4	0.151554	63.4	0.157388
	433.714	1.17516	433.71	5.24721		433.714	0.02652	433.71	-0.03274		63.5	0.0467617	63.5	0.0466809
	433.972	1.25056	433.955	5.22503		433.972	0.06368	433.955	-0.01086		63.6	0.00225389	63.6	0.000874732
	434.228	1.30252	434.215	5.22549		434.228	-0.013905	434.215	-0.013545		63.7	0.00246114	63.7	0.0014454
	434.463	1.22275	434.464	5.19794		434.463	-0.03518	434.464	-0.017075		63.8	0.000715026	63.8	1.07066e-06
	434.711	1.23216	434.711	5.19134		434.711	-0.017835	434.711	-0.01355		63.9	0.00353627	63.9	0.00554604
	434.967	1.18708	434.96	5.17084		434.967	-0.015085	434.96	-0.017		64	0.0235751	64	0.0307281
	435.22	1.20199	435.213	5.15734		435.22	0.00487	435.213	-0.01093		64.1	0.0400259	64.1	0.0460385
	435.466	1.19682	435.466	5.14898		435.466	-0.00514	435.466	-0.01533		64.2	0.0497409	64.2	0.0589936
	435.713	1.19171	435.709	5.12668		435.713	-0.03082	435.709	-0.013525		64.3	0.0514249	64.3	0.0492505
	435.963	1.13518	435.966	5.12193		435.963	0.0136	435.966	-0.01264		64.4	0.0362694	64.4	0.0456103
	436.222	1.21891	436.214	5.1014		436.222	0.02351	436.214	-0.02492		64.5	0.0156736	64.5	0.0165953
	436.467	1.1822	436.463	5.07209		436.467	-0.025205	436.463	-0.021415		64.6	0.00215026	64.6	0.00117773
	436.715	1.1685	436.705	5.05857		436.715	-0.0094	436.705	-0.014325		64.7	0.00427461	64.7	0.00673448
	436.966	1.1634	436.966	5.04344		436.966	-0.04943	436.966	-0.019545		64.8	0.00549223	64.8	0.0054818
	437.208	1.06964	437.23	5.01948		437.208	0.00359	437.23	-0.01795		64.9	0.00913212	64.9	0.0186296
	437.471	1.17058	437.476	5.00754		437.471	0.077925	437.476	-0.018		65	0.110233	65	0.137045
	437.725	1.22549	437.714	4.98348		437.725	0.011975	437.714	-0.018745		65.1	0.221503	65.1	0.249465
	437.966	1.19453	437.967	4.97005		437.966	-0.02655	437.967	-0.007365		65.2	0.279793	65.2	0.296574
	438.215	1.17239	438.225	4.96875		438.215	-0.019315	438.225	-0.03014		65.3	0.287565	65.3	0.302998
	438.473	1.1559	438.462	4.90977		438.473	-0.0137	438.462	-0.03187		65.4	0.235751	65.4	0.25803
	438.721	1.14499	438.708	4.90501		438.721	-0.006565	438.708	-0.00915		65.5	0.119301	65.5	0.125268
	438.964	1.14277	438.958	4.89147		438.964	-0.01226	438.958	-0.01701		65.6	0.000567358	65.6	0.00443255
	439.209	1.12047	439.214	4.87099		439.209	-0.007905	439.214	-0.00742		65.7	0.00146373	65.7	0.00141328
	439.465	1.12696	439.465	4.87663		439.465	0.00642	439.465	-0.00835		65.8	0.00110104	65.8	0.000672377
	439.719	1.13331	439.709	4.85429		439.719	-0.005155	439.709	-0.03009		65.9	0.00314767	65.9	0.00301927
	439.963	1.11665	439.96	4.81645		439.963	-0.0051	439.96	-0.02308		66	0.0168394	66	0.0357602
	440.214	1.12311	440.215	4.80813		440.214	0.00358	440.215	-0.01706		66.1	0.0418394	66.1	0.0694861
	440.469	1.12381	440.459	4.78233		440.469	-0.00365	440.459	-0.023155		66.2	0.0467617	66.2	0.0859743
	440.72	1.11581	440.708	4.76182		440.72	-0.016615	440.708	-0.016965		66.3	0.0452073	66.3	0.0880086
	440.964	1.09058	440.962	4.7484		440.964	-0.017945	440.962	-0.01262		66.4	0.0401554	66.4	0.0798715
	441.215	1.07992	441.218	4.73658		441.215	-0.000715	441.218	-0.018805		66.5	0.0194301	66.5	0.0382227
	441.468	1.08915	441.463	4.71079		441.468	0.00063	441.463	-0.019675		66.6	1.29534e-06	66.6	0.00195931
	441.716	1.08118	441.704	4.69723		441.716	0.004985	441.704	-0.019595		66.7	0.000199482	66.7	0.000289079
	441.971	1.09912	441.959	4.6716		441.971	-0.01227	441.959	-0.01871		66.8	1.29534e-06	66.8	0.00124197
	442.215	1.05664	442.217	4.65981		442.215	-0.032315	442.217	-0.01788		66.9	0.000979275	66.9	0.000928266
	442.462	1.03449	442.465	4.63584		442.462	0.01509	442.465	-0.032755		67	0.00170984	67	0.0124197
	442.723	1.08682	442.705	4.5943		442.723	0.000615	442.705	-0.030945		67.1	0.00787565	67.1	0.020985
	442.972	1.03572	442.957	4.57395		442.972	-0.00374	442.957	-0.015185		67.2	0.0117358	67.2	0.0216274
	443.214	1.07934	443.215	4.56393		443.214	0.01785	443.215	0.00213		67.3	0.0120078	67.3	0.0273019
	443.466	1.07142	443.471	4.57821		443.466	-0.010745	443.471	0.01164		67.4	0.00918394	67.4	0.0248394
	443.717	1.05785	443.717	4.58721		443.717	-0.006495	443.717	-0.062385		67.5	0.00329016	67.5	0.00961456
	443.967	1.05843	443.944	4.45344		443.967	-0.01658	443.944	-0.057845		67.6	1.29534e-06	67.6	0.00263383
	444.214	1.02469	444.205	4.47152		444.214	-0.000725	444.205	0.009255		67.7	1.29534e-06	67.7	1.07066e-06
	444.468	1.05698	444.471	4.47195		444.468	0.01076	444.471	-0.00838		67.8	1.29534e-06	67.8	0.000493576
	444.721	1.04621	444.715	4.45476		444.721	-0.00369	444.715	-0.01711		67.9	1.29534e-06	67.9	1.07066e-06
	444.968	1.0496	444.957	4.43773		444.968	-0.006605	444.957	-0.017845		68	0.00112824	68	1.07066e-06
	445.21	1.033	445.208	4.41907		445.21	-0.0165	445.208	-0.0283		68.1	1.29534e-06	68.1	0.000869379
	445.461	1.0166	445.459	4.38113		445.461	-0.00069	445.459	-0.02049		68.2	0.00255181	68.2	0.00372591
	445.713	1.03162	445.713	4.37809		445.713	-0.000745	445.713	-0.00917		68.3	0.0013601	68.3	0.00234475
	445.971	1.01511	445.962	4.36279		445.971	-0.010835	445.962	-0.02487		68.4	1.29534e-06	68.4	0.00277302
	446.217	1.00995	446.207	4.32835		446.217	0.000635	446.207	-0.03352		68.5	1.29534e-06	68.5	0.00308351
	446.465	1.01638	446.461	4.29575		446.465	-0.00646	446.461	-0.018725		68.6	1.29534e-06	68.6	1.07066e-06
	446.716	0.99703	446.715	4.2909		446.716	-0.005025	446.715	-0.017955		68.7	0.00110104	68.7	1.07066e-06
	446.97	1.00633	446.957	4.25984		446.97	-0.017955	446.957	-0.025725		68.8	1.29534e-06	68.8	0.00090364
	447.217	0.96112	447.206	4.23945		447.217	-0.02513	447.206	-0.00824		68.9	1.29534e-06	68.9	0.00106852
	447.465	0.95607	447.461	4.24336		447.465	-0.002185	447.461	-0.011795		69	0.00165803	69	1.07066e-06
	447.717	0.95675	447.706	4.21586		447.717	-0.002175	447.706	-0.03098		69.1	0.00497409	69.1	0.000366167
	447.968	0.95172	447.959	4.1814		447.968	-0.00221	447.959	-0.03264		69.2	0.00169689	69.2	0.00134904
	448.215	0.95233	448.207	4.15058		448.215	-0.00653	448.207	-0.012585		69.3	0.00253886	69.3	0.00362955
	448.464	0.93866	448.462	4.15623		448.464	-0.010775	448.462	-0.00135		69.4	0.00406736	69.4	0.00126338
	448.712	0.93078	448.711	4.14788		448.712	0.00357	448.711	0.0213		69.5	1.29534e-06	69.5	0.00188437
	448.965	0.9458	448.965	4.19883		448.965	-0.00787	448.965	-0.034435		69.6	0.00146373	69.6	1.07066e-06
	449.218	0.91504	449.202	4.07901		449.218	-0.002185	449.202	-0.062285		69.7	1.29534e-06	69.7	0.00100749
	449.469	0.94143	449.459	4.07426		449.469	0.0049	449.459	0.036195		69.8	1.29534e-06	69.8	0.00186296
	449.715	0.92484	449.723	4.1514		449.715	-0.020795	449.723	-0.05018		69.9	1.29534e-06	69.9	1.07066e-06
	449.965	0.89984	449.955	3.9739		449.965	-0.010705	449.955	-0.07716		70	1.29534e-06	70	9.1863e-06
	450.22	0.90343	450.203	3.99708		450.22	-0.005075	450.203	0.005755		70.1	0.000515544	70.1	1.07066e-06
	450.467	0.88969	450.462	3.98541		450.467	-0.007965	450.462	-0.01		70.2	1.29534e-06	70.2	5.20343e-05
	450.714	0.8875	450.712	3.97708		450.714	-0.005025	450.712	-0.01972		70.3	1.29534e-06	70.3	1.07066e-06
	450.965	0.87964	450.959	3.94597		450.965	0.000765	450.959	-0.032745		70.4	0.00128627	70.4	1.07066e-06
	451.221	0.88903	451.198	3.91159		451.221	-0.00788	451.198	-0.021255		70.5	1.29534e-06	70.5	0.00171306
	451.472	0.86388	451.453	3.90346		451.472	-0.02808	451.453	0.01705		70.6	0.000282383	70.6	0.000561028
	451.713	0.83287	451.723	3.94569		451.713	-0.006475	451.723	-0.014425		70.7	1.29534e-06	70.7	0.000230193
	451.964	0.85093	451.961	3.87461		451.964	0.013725	451.961	-0.066745		70.8	1.29534e-06	70.8	1.07066e-06
	452.224	0.86032	452.198	3.8122		452.224	-0.00939	452.198	-0.037855		70.9	1.29534e-06	70.9	4.38972e-05
	452.473	0.83215	452.453	3.7989		452.473	-0.01091	452.453	-0.00552		71	1.29534e-06	71	0.00203426
	452.713	0.8385	452.716	3.80116		452.713	-0.01072	452.716	-0.012735		71.1	1.29534e-06	71.1	0.000746253
	452.962	0.81071	452.961	3.77343		452.962	-0.00922	452.961	-0.0258		71.2	1.29534e-06	71.2	1.07066e-06
	453.219	0.82006	453.2	3.74956		453.219	0.012125	453.2	-0.013425		71.3	1.29534e-06	71.3	1.07066e-06
	453.47	0.83496	453.456	3.74658		453.47	-0.006515	453.456	-0.022205		71.4	0.00117487	71.4	1.07066e-06
	453.715	0.80703	453.706	3.70515		453.715	-0.017855	453.706	-0.017865		71.5	1.29534e-06	71.5	0.000583512
	453.973	0.79925	453.959	3.71085		453.973	-0.00359	453.959	-0.001305		71.6	0.000870466	71.6	1.07066e-06
	454.221	0.79985	454.212	3.70254		454.221	-0.00513	454.212	-0.01876		71.7	1.29534e-06	71.7	1.07066e-06
	454.466	0.78899	454.457	3.67333		454.466	-0.00934	454.457	-0.010015		71.8	1.29534e-06	71.8	0.00156317
	454.713	0.78117	454.712	3.68251		454.713	0.01221	454.712	-0.00042		71.9	0.00190415	71.9	1.07066e-06
	454.968	0.81341	454.966	3.67249		454.968	0.00785	454.966	-0.04316		72	1.29534e-06	72	1.07066e-06
	455.218	0.79687	455.204	3.59619		455.218	-0.010785	455.204	-0.043095		72.1	1.29534e-06	72.1	0.00146681
	455.464	0.79184	455.459	3.5863		455.464	-0.01215	455.459	-0.01429		72.2	0.00190415	72.2	0.00337259
	455.719	0.77257	455.716	3.56761		455.719	-0.00788	455.716	-0.02229		72.3	1.29534e-06	72.3	0.00252677
	455.969	0.77608	455.958	3.54172		455.969	-0.01366	455.958	-0.0484		72.4	0.0012487	72.4	0.000979657
	456.214	0.74525	456.195	3.47081		456.214	-0.004995	456.195	0.01711		72.5	0.000668394	72.5	1.07066e-06
	456.467	0.76609	456.469	3.57594		456.467	0.006435	456.469	0.001305		72.6	1.29534e-06	72.6	1.07066e-06
	456.718	0.75812	456.71	3.47342		456.718	0.01215	456.71	-0.02834		72.7	1.29534e-06	72.7	1.07066e-06
	456.969	0.79039	456.965	3.51926		456.969	0.009315	456.965	-0.037905		72.8	0.00183938	72.8	0.00101392
	457.217	0.77675	457.203	3.39761		457.217	-0.01362	457.203	-0.069245		72.9	1.29534e-06	72.9	0.00188437
	457.467	0.76315	457.455	3.38077		457.467	-0.00501	457.455	-0.00035		73	0.00823834	73	0.0105782
	457.721	0.76673	457.714	3.39691		457.721	-0.006505	457.714	0.00037		73.1	0.0215026	73.1	0.0187366
	457.963	0.75014	457.959	3.38151		457.963	-0.013605	457.959	-0.024885		73.2	0.0212435	73.2	0.0234475
	458.213	0.73952	458.2	3.34714		458.213	-0.01926	458.2	-0.021265		73.3	0.0275907	73.3	0.0264454
	458.469	0.71162	458.458	3.33898		458.469	-0.009335	458.458	-0.040475		73.4	0.0181347	73.4	0.0230193
	458.716	0.72085	458.709	3.26619		458.716	0.009275	458.709	-0.011755		73.5	0.00983161	73.5	0.00907923
	458.965	0.73017	458.965	3.31547		458.965	0.00502	458.965	0.0048		73.6	1.29534e-06	73.6	0.00100749
	459.215	0.73089	459.211	3.27579		459.215	-0.015	459.211	-0.035315		73.7	0.00369171	73.7	0.00131692
	459.469	0.70017	459.457	3.24484		459.469	-0.009275	459.457	-0.02394		73.8	0.00569948	73.8	0.00412206
	459.72	0.71234	459.705	3.22791		459.72	-0.00221	459.705	-0.017815		73.9	0.00645078	73.9	0.0109208
	459.966	0.69575	459.961	3.20921		459.966	-0.015055	459.961	0.018795		74	0.0331606	74	0.0341542
	460.214	0.68223	460.223	3.2655		460.214	-0.01357	460.223	-0.03707		74.1	0.0821244	74.1	0.0734475
	460.466	0.66861	460.453	3.13507		460.466	0.00501	460.453	-0.07106		74.2	0.10272	74.2	0.0937901
	460.72	0.69225	460.698	3.12338		460.72	0.002135	460.698	-0.00991		74.3	0.101295	74.3	0.0959315
	460.967	0.67288	460.958	3.11525		460.967	-0.00788	460.958	-0.02042		74.4	0.0909326	74.4	0.0868308
	461.216	0.67649	461.211	3.08254		461.216	0.00215	461.211	-0.026655		74.5	0.046114	74.5	0.0453961
	461.466	0.67718	461.453	3.06194		461.466	-0.00929	461.453	0.00134		74.6	0.00130829	74.6	1.07066e-06
	461.712	0.65791	461.709	3.08522		461.712	-0.013545	461.709	-0.01513		74.7	0.00326425	74.7	0.00437901
	461.968	0.65009	461.963	3.03168		461.968	-0.010725	461.963	-0.02398		74.8	0.00387306	74.8	0.00825482
	462.218	0.63646	462.214	3.03726		462.218	-0.000725	462.214	-0.03106		74.9	0.00637306	74.9	0.0123126
	462.468	0.64864	462.45	2.96956		462.468	-0.005	462.45	-0.05441		75	0.0283679	75	0.0357602
	462.717	0.62646	462.692	2.92844		462.717	-0.017855	462.692	-0.008065		75.1	0.0768135	75.1	0.0640257
	462.969	0.61293	462.96	2.95343		462.969	-0.00213	462.96	0.06674		75.2	0.0974093	75.2	0.0904711
	463.218	0.6222	463.23	3.06192		463.218	0.006405	463.23	-0.072035		75.3	0.0979275	75.3	0.0997859
	463.465	0.62574	463.45	2.80936		463.465	-0.00642	463.45	-0.097195		75.4	0.0936528	75.4	0.0910064
	463.719	0.60936	463.699	2.86753		463.719	-0.019315	463.699	0.034625		75.5	0.0467617	75.5	0.0428266
	463.967	0.58711	463.968	2.87861		463.967	-0.02078	463.968	0.003955		75.6	0.0034456	75.6	0.00119914
	464.21	0.5678	464.216	2.87544		464.21	0.019385	464.216	-0.01448		75.7	0.00329016	75.7	0.00433619
	464.468	0.62588	464.455	2.84965		464.468	0.022255	464.455	-0.03266		75.8	0.0102073	75.8	0.009197
	464.717	0.61231	464.698	2.81012		464.717	-0.020785	464.698	-0.01685		75.9	0.00830311	75.9	0.014454
	464.962	0.58431	464.966	2.81595		464.962	-0.006425	464.966	-0.012595		76	0.0341969	76	0.0423983
	465.214	0.59946	465.216	2.78493		465.214	0.009395	465.216	-0.02753		76.1	0.0944301	76.1	0.0931478
	465.47	0.6031	465.453	2.76089		465.47	-0.000725	465.453	-0.014335		76.2	0.147668	76.2	0.133833
	465.716	0.59801	465.707	2.75626		465.716	-0.00216	465.707	-0.016895		76.3	0.151554	76.3	0.148822
	465.965	0.59878	465.959	2.7271		465.965	-0.01072	465.959	-0.01958		76.4	0.138601	76.4	0.133833
	466.206	0.57657	466.214	2.7171		466.206	-0.01779	466.214	-0.00914		76.5	0.0782383	76.5	0.0775161
	466.468	0.5632	466.462	2.70882		466.468	-0.00064	466.462	-0.022205		76.6	0.00284974	76.6	0.00320128
	466.72	0.57529	466.709	2.67269		466.72	-0.002195	466.709	-0.03177		76.7	0.00489637	76.7	0.00739829
	466.964	0.55881	466.956	2.64528		466.964	0.00074	466.956	-0.01781		76.8	0.0231865	76.8	0.0292291
	467.215	0.57677	467.207	2.63707		467.215	-0.002085	467.207	-0.010825		76.9	0.0291451	76.9	0.0310493
	467.466	0.55464	467.461	2.62363		467.466	-0.020745	467.461	-0.0248		77	0.0805699	77	0.0915418
	467.712	0.53528	467.708	2.58747		467.712	-0.01499	467.708	-0.030935		77.1	0.264249	77.1	0.231263
	467.965	0.52466	467.953	2.56176		467.965	-0.00638	467.953	-0.01172		77.2	0.42487	77.2	0.397216
	468.219	0.52252	468.205	2.56403		468.219	-0.00213	468.205	0.00138		77.3	0.471503	77.3	0.449679
	468.468	0.5204	468.463	2.56452		468.468	0.003645	468.463	-0.018715		77.4	0.432642	77.4	0.410064
	468.719	0.52981	468.708	2.5266		468.719	-0.002115	468.708	-0.02919		77.5	0.292746	77.5	0.260171
	468.967	0.51617	468.955	2.50614		468.967	-0.00071	468.955	-0.01954		77.6	0.012487	77.6	0.0130621
	469.215	0.52839	469.206	2.48752		469.215	-0.000645	469.206	0.00399		77.7	0.0122539	77.7	0.0155246
	469.465	0.51488	469.463	2.51412		469.465	-0.0121	469.463	-0.021335		77.8	0.0566062	77.8	0.0541756
	469.711	0.50419	469.705	2.44485		469.711	-0.004925	469.705	-0.02474		77.9	0.0601036	77.9	0.0708779
	469.97	0.50503	469.966	2.46464		469.97	0.01363	469.966	-0.023055		78	0.147668	78	0.164882
	470.22	0.53145	470.206	2.39874		470.22	-0.00075	470.206	-0.038795		78.1	0.525907	78.1	0.491435
	470.465	0.50353	470.454	2.38705		470.465	-0.00923	470.454	-0.006435		78.2	0.895078	78.2	0.851178
	470.717	0.51299	470.711	2.38587		470.717	0.000805	470.711	-0.00999		78.3	1	78.3	1
	470.967	0.50514	470.957	2.36707		470.967	-0.010705	470.957	-0.02485		78.4	0.949482	78.4	0.907923
	471.217	0.49158	471.204	2.33617		471.217	-0.002115	471.204	0.002285		78.5	0.665803	78.5	0.619914
	471.466	0.50091	471.465	2.37164		471.466	-0.00925	471.465	-0.0143		78.6	0.0331606	78.6	0.0245182
	471.717	0.47308	471.713	2.30757		471.717	-0.002075	471.713	-0.040535		78.7	0.00437824	78.7	0.00664882
	471.968	0.49676	471.957	2.29057		471.968	0.016495	471.957	-0.002095		78.8	0.0185233	78.8	0.0171306
	472.216	0.50607	472.211	2.30338		472.216	-0.007815	472.211	-0.02041		78.9	0.019171	78.9	0.022591
	472.465	0.48113	472.458	2.24975		472.465	-0.01497	472.458	-0.02832		79	0.0439119	79	0.0549251
	472.714	0.47613	472.711	2.24674		472.714	-0.01499	472.711	-0.00997		79.1	0.165803	79.1	0.150964
	472.962	0.45115	472.958	2.22981		472.962	-0.00922	472.958	-0.003865		79.2	0.282383	79.2	0.279443
	473.214	0.45769	473.212	2.23901		473.214	0.006525	473.212	-0.02479		79.3	0.321244	79.3	0.328694
	473.464	0.4642	473.457	2.18023		473.464	-0.007805	473.457	-0.029975		79.4	0.297927	79.4	0.293362
	473.717	0.44208	473.712	2.17906		473.717	-0.01209	473.712	-0.0257		79.5	0.199482	79.5	0.207709
	473.969	0.44002	473.956	2.12883		473.969	0.012215	473.956	-0.036145		79.6	0.0042228	79.6	0.0067773
	474.22	0.46651	474.196	2.10677		474.22	0.015055	474.196	-0.008115		79.7	1.29534e-06	79.7	0.000313704
	474.467	0.47013	474.457	2.1126		474.467	-0.00637	474.457	-0.002085		79.8	0.00138601	79.8	6.43469e-05
	474.715	0.45377	474.71	2.1026		474.715	-0.01779	474.71	-0.01697		79.9	3.8342e-05	79.9	0.00087045
	474.964	0.43455	474.956	2.07866		474.964	-0.003455	474.956	-0.023035		80	0.000512953	80	0.00362955
	475.217	0.44686	475.207	2.05653		475.217	-0.003525	475.207	-0.007315		80.1	0.0080829	80.1	0.0122056
	475.465	0.4275	475.466	2.06403		475.465	-0.012165	475.466	-0.04833		80.2	0.0142487	80.2	0.0190578
	475.711	0.42253	475.703	1.95987		475.711	0.00371	475.703	-0.01345		80.3	0.0145078	80.3	0.0235546
	475.97	0.43492	475.963	2.03713		475.97	-0.013525	475.963	0.035335		80.4	0.0198187	80.4	0.0224839
	476.216	0.39548	476.211	2.03054		476.216	0.002145	476.211	-0.02397		80.5	0.0125259	80.5	0.0159529
	476.462	0.43921	476.453	1.98919		476.462	0.00081	476.453	-0.022965		80.6	1.29534e-06	80.6	0.00155246
	476.709	0.3971	476.709	1.98461		476.709	-0.00766	476.709	-0.010755		80.7	1.29534e-06	80.7	1.07066e-06
	476.968	0.42389	476.964	1.96768		476.968	-0.000605	476.964	-0.021365		80.8	1.29534e-06	80.8	1.07066e-06
	477.22	0.39589	477.208	1.94188		477.22	-0.02226	477.208	-0.00998		80.9	1.29534e-06	80.9	1.07066e-06
	477.462	0.37937	477.458	1.94772		477.462	-0.0006	477.458	-0.015145		81	1.29534e-06	81	1.07066e-06
	477.714	0.39469	477.706	1.91159		477.714	0.00233	477.706	-0.0239		81.1	1.29534e-06	81.1	1.07066e-06
	477.97	0.38403	477.96	1.89992		477.97	-0.006395	477.96	-0.012585		81.2	1.29534e-06	81.2	0.000683084
	478.219	0.3819	478.206	1.88642		478.219	0.00073	478.206	-0.010855		81.3	0.00104922	81.3	1.07066e-06
	478.464	0.38549	478.452	1.87821		478.464	-0.00636	478.452	-0.016045		81.4	1.29534e-06	81.4	0.000781585
	478.711	0.36918	478.706	1.85433		478.711	-0.006245	478.706	-0.02211		81.5	1.29534e-06	81.5	0.000930407
	478.966	0.373	478.961	1.83399		478.966	0.009445	478.961	-0.00469		81.6	1.29534e-06	81.6	0.00207709
	479.223	0.38807	479.215	1.84495		479.223	-0.01222	479.215	-0.00653		81.7	1.29534e-06	81.7	0.000640257
	479.461	0.34856	479.454	1.82093		479.461	-0.02932	479.454	-0.02047		81.8	0.000502591	81.8	0.000579229
	479.71	0.32943	479.701	1.80401		479.71	0.011005	479.701	-0.021175		81.9	1.29534e-06	81.9	1.07066e-06
	479.969	0.37057	479.956	1.77858		479.969	0.01809	479.956	-0.0151		82	1.29534e-06	82	0.000352248
	480.225	0.36561	480.215	1.77381		480.225	-0.022265	480.215	-0.01		82.1	1.29534e-06	82.1	1.07066e-06
	480.462	0.32604	480.466	1.75858		480.462	0.017975	480.466	-0.01087		82.2	1.29534e-06	82.2	0.00233405
	480.718	0.40156	480.711	1.75207		480.718	0.03098	480.711	-0.020405		82.3	1.29534e-06	82.3	0.00239829
	480.969	0.388	480.959	1.71777		480.969	-0.036485	480.959	-0.01863		82.4	1.29534e-06	82.4	3.16916e-05
	481.214	0.32859	481.209	1.71481		481.214	-0.05079	481.209	-0.009945		82.5	1.29534e-06	82.5	0.00111349
	481.458	0.28642	481.461	1.69788		481.458	-0.014825	481.461	-0.014315		82.6	1.29534e-06	82.6	1.07066e-06
	481.716	0.29894	481.709	1.68618		481.716	0.005215	481.709	-0.007335		82.7	0.00148964	82.7	0.000154176
	481.971	0.29685	481.962	1.68321		481.971	0.007875	481.962	-0.017795		82.8	1.29534e-06	82.8	1.07066e-06
	482.212	0.31469	482.206	1.65059		482.212	0.01081	482.206	-0.016		82.9	1.29534e-06	82.9	0.00143469
	482.46	0.31847	482.462	1.65121		482.46	0.00809	482.462	-0.004725		83	1.29534e-06	83	1.07066e-06
	482.716	0.33087	482.708	1.64114		482.716	-0.000565	482.708	0.000465		83.1	1.29534e-06	83.1	1.07066e-06
	482.97	0.31734	482.962	1.65214		482.97	-0.01354	482.962	-0.02821		83.2	0.000997409	83.2	1.07066e-06
	483.218	0.30379	483.205	1.58472		483.218	-0.00491	483.205	-0.031685		83.3	0.000200777	83.3	0.000511777
	483.47	0.30752	483.462	1.58877		483.47	0.015175	483.462	-0.01256		83.4	0.0015285	83.4	1.07066e-06
	483.719	0.33414	483.706	1.5596		483.719	0.003705	483.706	-0.01867		83.5	1.29534e-06	83.5	0.00202355
	483.965	0.31493	483.957	1.55143		483.965	-0.019225	483.957	-0.00034		83.6	0.00090285	83.6	1.07066e-06
	484.216	0.29569	484.212	1.55892		484.216	0.000825	484.212	-0.00996		83.7	0.00107902	83.7	0.00061349
	484.466	0.31658	484.455	1.53151		484.466	0.0008	484.455	-0.021265		83.8	0.00146373	83.8	1.07066e-06
	484.711	0.29729	484.706	1.51639		484.711	-0.01778	484.706	-0.011595		83.9	1.29534e-06	83.9	1.07066e-06
	484.96	0.28102	484.963	1.50832		484.96	-0.01486	484.963	-0.017755		84	1.29534e-06	84	1.07066e-06
	485.214	0.26757	485.214	1.48088		485.214	-0.001995	485.214	0.00398		84.1	1.29534e-06	84.1	0.000485011
	485.468	0.27703	485.467	1.51628		485.468	-0.00636	485.467	-0.00825		84.2	0.000512953	84.2	1.07066e-06
	485.712	0.25485	485.71	1.46438		485.712	-0.02638	485.71	-0.036975		84.3	0.00115544	84.3	1.07066e-06
	485.96	0.22427	485.954	1.44233		485.96	-0.00767	485.954	-0.012465		84.4	0.000512953	84.4	1.07066e-06
	486.215	0.23951	486.213	1.43945		486.215	0.02093	486.213	-0.0108		84.5	1.29534e-06	84.5	1.07066e-06
	486.467	0.26613	486.459	1.42073		486.467	-0.00061	486.459	-0.013455		84.6	1.29534e-06	84.6	1.07066e-06
	486.716	0.23829	486.708	1.41254		486.716	-0.003445	486.708	-0.01165		84.7	1.29534e-06	84.7	0.00142398
	486.966	0.25924	486.96	1.39743		486.966	0.023805	486.96	-0.015135		84.8	1.29534e-06	84.8	1.07066e-06
	487.222	0.2859	487.21	1.38227		487.222	0.00512	487.21	-0.017795		84.9	1.29534e-06	84.9	0.000793362
	487.468	0.26948	487.455	1.36184		487.468	-0.02063	487.455	0.001395		85	0.000529793	85	1.07066e-06
	487.717	0.24464	487.707	1.38506		487.717	-0.010585	487.707	-0.007285		85.1	1.29534e-06	85.1	1.07066e-06
	487.965	0.24831	487.957	1.34727		487.965	-0.006305	487.957	-0.031695		85.2	1.29534e-06	85.2	1.07066e-06
	488.215	0.23203	488.209	1.32167		488.215	-0.002005	488.209	-0.010785		85.3	1.29534e-06	85.3	0.00133833
	488.466	0.2443	488.461	1.3257		488.466	0.00085	488.461	-0.013415		85.4	1.29534e-06	85.4	1.07066e-06
	488.715	0.23373	488.707	1.29484		488.715	-0.00627	488.707	-0.01078		85.5	1.29534e-06	85.5	1.07066e-06
	488.966	0.23176	488.959	1.30414		488.966	-0.0077	488.959	0.001415		85.6	1.29534e-06	85.6	0.000192719
	489.218	0.21833	489.211	1.29767		489.218	-0.01776	489.211	-0.02039		85.7	0.00059715	85.7	1.07066e-06
	489.466	0.19624	489.458	1.26336		489.466	0.002255	489.458	-0.013355		85.8	1.29534e-06	85.8	1.07066e-06
	489.715	0.22284	489.721	1.27096		489.715	0.006625	489.721	-0.00821		85.9	1.29534e-06	85.9	1.07066e-06
	489.965	0.20949	489.963	1.24694		489.965	-0.01194	489.963	-0.020435		86	1.29534e-06	86	1.07066e-06
	490.218	0.19896	490.207	1.23009		490.218	-0.01203	490.207	-0.00725		86.1	1.29534e-06	86.1	0.00214133
	490.466	0.18543	490.46	1.23244		490.466	0.0052	490.46	-0.002915		86.2	1.29534e-06	86.2	0.000605996
	490.718	0.20936	490.715	1.22426		490.718	0.028055	490.715	-0.0187		86.3	0.00104404	86.3	0.000302998
	490.97	0.24154	490.956	1.19504		490.97	0.010825	490.956	-0.026515		86.4	0.00189119	86.4	0.00388651
	491.214	0.23101	491.198	1.17123		491.214	0.00234	491.198	-0.01153		86.5	1.29534e-06	86.5	0.000487152
	491.47	0.24622	491.461	1.17198		491.47	-0.004855	491.461	-0.002015		86.6	1.29534e-06	86.6	0.000619914
	491.716	0.2213	491.717	1.1672		491.716	-0.03354	491.717	-0.01264		86.7	1.29534e-06	86.7	1.07066e-06
	491.96	0.17914	491.954	1.1467		491.96	-0.027715	491.954	-0.00905		86.8	1.29534e-06	86.8	1.07066e-06
	492.211	0.16587	492.206	1.1491		492.211	-0.00763	492.206	0.00063		86.9	0.00225389	86.9	0.00192719
	492.466	0.16388	492.463	1.14796		492.466	-0.001995	492.463	-0.009915		87	1.29534e-06	87	1.07066e-06
	492.714	0.16188	492.711	1.12927		492.714	-0.014915	492.711	-0.015205		87.1	1.3601e-05	87.1	0.000178801
	492.958	0.13405	492.958	1.11755		492.958	-0.01908	492.958	-0.018635		87.2	4.32642e-05	87.2	0.00127409
	493.212	0.12372	493.201	1.092		493.212	0.00818	493.201	-0.00549		87.3	0.00310881	87.3	0.00154176
	493.472	0.15041	493.459	1.10657		493.472	-0.01211	493.459	-0.00463		87.4	0.0012785	87.4	1.07066e-06
	493.717	0.0995	493.71	1.08274		493.717	0.00941	493.71	-0.01515		87.5	0.00111788	87.5	0.0012955
	493.961	0.16923	493.959	1.07627		493.961	0.04105	493.959	-0.017745		87.6	1.29534e-06	87.6	1.07066e-06
	494.217	0.1816	494.209	1.04725		494.217	-0.009185	494.209	-0.00814		87.7	1.29534e-06	87.7	1.07066e-06
	494.462	0.15086	494.465	1.05999		494.462	-0.02773	494.465	0.030205		87.8	1.29534e-06	87.8	1.07066e-06
	494.711	0.12614	494.722	1.10766		494.711	0.023915	494.722	-0.038725		87.9	1.29534e-06	87.9	1.07066e-06
	494.971	0.19869	494.952	0.98254		494.971	0.01376	494.952	-0.06486		88	1.29534e-06	88	0.00187366
	495.218	0.15366	495.199	0.97794		495.218	-0.010595	495.199	0.01199		88.1	1.29534e-06	88.1	1.07066e-06
	495.466	0.1775	495.458	1.00652		495.466	-0.00192	495.458	0.002345		88.2	1.29534e-06	88.2	0.00200214
	495.717	0.14982	495.71	0.98263		495.717	-0.010525	495.71	-0.009105		88.3	0.00376943	88.3	0.00134904
	495.966	0.15645	495.951	0.98831		495.966	-0.006265	495.951	0.00405		88.4	1.29534e-06	88.4	0.00043576
	496.215	0.13729	496.209	0.99073		496.215	-0.01626	496.209	-0.006365		88.5	0.00100648	88.5	0.000448608
	496.464	0.12393	496.462	0.97558		496.464	-0.001905	496.462	-0.00906		88.6	1.29534e-06	88.6	1.07066e-06
	496.717	0.13348	496.704	0.97261		496.717	-0.007695	496.704	-0.00902		88.7	1.29534e-06	88.7	1.07066e-06
	496.966	0.10854	496.956	0.95754		496.966	-0.01201	496.956	-0.00809		88.8	1.29534e-06	88.8	1.07066e-06
	497.214	0.10946	497.215	0.95643		497.214	0.00236	497.215	-0.015125		88.9	0.00012228	88.9	1.07066e-06
	497.466	0.11326	497.46	0.92729		497.466	-0.00195	497.46	-0.016915		89	0.000821244	89	1.07066e-06
	497.713	0.10556	497.706	0.9226		497.713	0.003815	497.706	-0.00637		89.1	0.00168394	89.1	0.00366167
	497.966	0.12089	497.962	0.91455		497.966	-0.001935	497.962	-0.01246		89.2	0.0015544	89.2	0.00389722
	498.214	0.10169	498.212	0.89768		498.214	-0.023495	498.212	-0.006415		89.3	0.00113472	89.3	0.00366167
	498.461	0.0739	498.466	0.90172		498.461	-0.009045	498.466	-0.005565		89.4	0.00391192	89.4	0.00448608
	498.716	0.0836	498.709	0.88655		498.716	0.01245	498.709	-0.022085		89.5	0.00159326	89.5	0.00447537
	498.969	0.0988	498.956	0.85755		498.969	0.0066	498.956	-0.013285		89.6	1.29534e-06	89.6	0.000624197
	499.213	0.0968	499.215	0.85998		499.213	-0.00625	499.215	-0.00467		89.7	1.29534e-06	89.7	0.000760171
	499.463	0.0863	499.462	0.84821		499.463	0.001	499.462	-0.02303		89.8	1.29534e-06	89.8	0.000170236
	499.717	0.0988	499.703	0.81392		499.717	0.00385	499.703	-0.011575		89.9	0.00207254	89.9	1.07066e-06
	499.969	0.094	499.957	0.82506		499.969	-0.222875	499.957	-0.001995		90	0.000722798	90	1.07066e-06
	500.37	-0.34695	500.166	0.80993		500.37	-0.168235	500.166	-0.012655		90.1	0.000945596	90.1	0.0024197
	500.389	-0.24247	500.105	0.79975		500.389	0.05799	500.105	-0.007115		90.2	0.000801813	90.2	0.00801927
	500.144	-0.23097	499.966	0.7957		500.144	0.009915	499.966	-0.008205		90.3	0.0071114	90.3	0.00933619
	500.102	-0.22264	500.002	0.78334		500.102	0.017385	500.002	-0.00917		90.4	0.0036658	90.4	0.00966809
	500.193	-0.1962	500.087	0.77736		500.193	0.01781	500.087	-0.01057		90.5	0.00524611	90.5	0.00715203
	500.133	-0.18702	500.043	0.7622		500.133	0.000705	500.043	-0.004825		90.6	1.29534e-06	90.6	0.00108137
	499.996	-0.19479	499.973	0.76771		499.996	0.016645	499.973	-0.00885		90.7	1.29534e-06	90.7	0.000826552
	499.996	-0.15373	499.994	0.7445		499.996	0.02344	499.994	-0.00789		90.8	1.29534e-06	90.8	0.0022591
	500.055	-0.14791	500.043	0.75193		500.055	-0.012455	500.043	0.00083		90.9	0.00246114	90.9	1.07066e-06
	500.038	-0.17864	500.023	0.74616		500.038	-0.01804	500.023	-0.01004		91	1.29534e-06	91	0.00139186
	499.978	-0.18399	499.981	0.73185		499.978	0.0137	499.981	-0.00634		91.1	0.00330311	91.1	0.0146681
	499.99	-0.15124	500	0.73348		499.99	-0.003535	500	-0.00124		91.2	0.0115544	91.2	0.0368308
	500.02	-0.19106	500.024	0.72937		500.02	-0.018105	500.024	-0.011995		91.3	0.0218912	91.3	0.0504283
	500.017	-0.18745	500.008	0.70949		500.017	0.00483	500.008	-0.0126		91.4	0.0240933	91.4	0.0552463
	499.99	-0.1814	499.994	0.70417		499.99	-0.006035	499.994	-0.010335		91.5	0.0169689	91.5	0.04197
	499.991	-0.19952	500.007	0.68882		499.991	0.01661	500.007	-0.006065		91.6	0.00348446	91.6	0.0135974
	500.014	-0.14818	500.022	0.69204		500.014	0.00899	500.022	-0.008175		91.7	1.29534e-06	91.7	1.07066e-06
	500.006	-0.18154	500.007	0.67247		500.006	-0.0137	500.007	-0.00844		91.8	0.000621762	91.8	0.000980728
	499.994	-0.17558	499.998	0.67516		499.994	-0.00604	499.998	-0.002585		91.9	1.29534e-06	91.9	1.07066e-06
	499.996	-0.19362	500.006	0.6673		499.996	-0.02191	500.006	-0.0044		92	1.29534e-06	92	0.00299786
	500.004	-0.2194	500.015	0.66636		500.004	-0.014335	500.015	-0.01189		92.1	0.00195596	92.1	0.00766595
	500.003	-0.22229	500.004	0.64352		500.003	0.011295	500.004	-0.007495		92.2	0.00472798	92.2	0.0251606
	499.998	-0.19681	500.004	0.65137		499.998	0.010185	500.004	-0.02947		92.3	0.00875648	92.3	0.0392934
	499.996	-0.20192	500.002	0.58458		499.996	0.005745	500.002	-0.02314		92.4	0.0102073	92.4	0.0380086
	500.005	-0.18532	500.003	0.60509		500.005	-0.006275	500.003	0.01721		92.5	0.00761658	92.5	0.0361884
	500.005	-0.21447	500.004	0.619		500.005	-0.00401	500.004	0.01399		92.6	0.00507772	92.6	0.0118844
	500	-0.19334	500.006	0.63307		500	-0.02494	500.006	-0.002375		92.7	1.29534e-06	92.7	1.07066e-06
	499.99	-0.26435	500.005	0.61425		499.99	-0.01595	500.005	-0.021765		92.8	1.29534e-06	92.8	1.07066e-06
	500.003	-0.22524	500.005	0.58954		500.003	0.04288	500.005	0.000465		92.9	1.29534e-06	92.9	0.000485011
	500.011	-0.17859	500.007	0.61518		500.011	0.012555	500.007	0.00451		93	0.000112435	93	1.07066e-06
	500.005	-0.20013	500.005	0.59856		500.005	-0.01166	500.005	-0.016725		93.1	0.0048057	93.1	0.011349
	499.996	-0.20191	500.007	0.58173		499.996	0.00727	500.007	-0.007655		93.2	0.0103368	93.2	0.0422912
	500.003	-0.18559	500.012	0.58325		500.003	-0.00418	500.012	-0.00561		93.3	0.0200777	93.3	0.0697002
	500.004	-0.21027	500.007	0.57051		500.004	-0.007505	500.007	-0.01019		93.4	0.0251295	93.4	0.0734475
	500.004	-0.2006	500.002	0.56287		500.004	0.003005	500.002	-0.006305		93.5	0.0217617	93.5	0.0584582
	500.004	-0.20426	500.008	0.5579		500.004	-0.00658	500.008	-0.00592		93.6	0.00581606	93.6	0.0298715
	500.003	-0.21376	500.013	0.55103		500.003	-0.00224	500.013	-0.000735		93.7	0.00051943	93.7	1.07066e-06
	500.002	-0.20874	500.009	0.55643		500.002	-0.008695	500.009	-0.009675		93.8	1.29534e-06	93.8	1.07066e-06
	499.996	-0.23115	500.003	0.53168		499.996	0.00356	500.003	-0.02475		93.9	1.29534e-06	93.9	1.07066e-06
	500.002	-0.20162				500.002	0.02953				94	1.29534e-06	94	0.000275161
											94.1	0.000715026	94.1	1.07066e-06
											94.2	1.29534e-06	94.2	0.00171306
											94.3	0.000586788	94.3	0.00689507
											94.4	5.31088e-05	94.4	0.00389722
											94.5	0.00106606	94.5	0.00473233
											94.6	1.29534e-06	94.6	0.000957173
											94.7	1.29534e-06	94.7	0.000546039
											94.8	1.29534e-06	94.8	8.0621e-05
											94.9	1.29534e-06	94.9	1.07066e-06
											95	0.000112435	95	0.000633833
											95.1	0.00109067	95.1	1.07066e-06
											95.2	1.29534e-06	95.2	0.000107066
											95.3	0.000502591	95.3	1.07066e-06
											95.4	1.29534e-06	95.4	0.00100749
											95.5	1.29534e-06	95.5	1.07066e-06
											95.6	1.29534e-06	95.6	0.00184154
											95.7	1.29534e-06	95.7	1.07066e-06
											95.8	1.29534e-06	95.8	1.07066e-06
											95.9	1.29534e-06	95.9	1.07066e-06
											96	1.29534e-06	96	1.07066e-06
											96.1	1.29534e-06	96.1	1.07066e-06
											96.2	0.00226684	96.2	1.07066e-06
											96.3	0.000900259	96.3	1.07066e-06
											96.4	0.00115803	96.4	0.000910064
											96.5	1.29534e-06	96.5	1.07066e-06
											96.6	0.00132124	96.6	1.07066e-06
											96.7	0.000371762	96.7	7.65525e-05
											96.8	1.29534e-06	96.8	1.07066e-06
											96.9	1.29534e-06	96.9	1.07066e-06
											97	0.000312176	97	1.07066e-06
											97.1	1.29534e-06	97.1	1.07066e-06
											97.2	1.29534e-06	97.2	0.00142398
											97.3	1.29534e-06	97.3	0.000466809
											97.4	1.29534e-06	97.4	1.07066e-06
											97.5	1.29534e-06	97.5	1.07066e-06
											97.6	1.29534e-06	97.6	0.00155246
											97.7	1.29534e-06	97.7	0.000190578
											97.8	1.29534e-06	97.8	1.07066e-06
											97.9	1.29534e-06	97.9	1.07066e-06
											98	1.29534e-06	98	0.00358672
											98.1	1.29534e-06	98.1	0.000417559
											98.2	1.29534e-06	98.2	0.00149893
											98.3	1.29534e-06	98.3	1.07066e-06
											98.4	1.29534e-06	98.4	1.07066e-06
											98.5	1.29534e-06	98.5	1.07066e-06
											98.6	1.29534e-06	98.6	1.9379e-05
											98.7	1.29534e-06	98.7	0.000426124
											98.8	1.29534e-06	98.8	1.07066e-06
											98.9	1.29534e-06	98.9	1.07066e-06
											99	0.000878238	99	0.000836188
											99.1	1.29534e-06	99.1	1.07066e-06
											99.2	1.29534e-06	99.2	0.00126338
											99.3	1.29534e-06	99.3	0.00216274
											99.4	0.00202073	99.4	0.00186296
											99.5	0.000396373	99.5	0.000197002
											99.6	1.29534e-06	99.6	1.07066e-06
											99.7	1.29534e-06	99.7	1.07066e-06
											99.8	1.29534e-06	99.8	1.07066e-06
											99.9	1.29534e-06	99.9	1.07066e-06
											100	1.29534e-06	100	1.07066e-06
											100.1	1.29534e-06	100.1	1.07066e-06
											100.2	0.000687824	100.2	1.07066e-06
											100.3	0.00150259	100.3	0.000125268
											100.4	6.54145e-05	100.4	0.00118844
											100.5	1.29534e-06	100.5	1.07066e-06
											100.6	1.29534e-06	100.6	1.07066e-06
											100.7	0.00127591	100.7	1.07066e-06
											100.8	6.54145e-05	100.8	1.07066e-06
											100.9	9.50777e-05	100.9	0.000588865
											101	1.29534e-06	101	1.07066e-06
											101.1	0.000312176	101.1	1.07066e-06
											101.2	1.29534e-06	101.2	1.07066e-06
											101.3	0.00132124	101.3	0.000556745
											101.4	1.29534e-06	101.4	1.07066e-06
											101.5	1.29534e-06	101.5	1.07066e-06
											101.6	1.29534e-06	101.6	1.07066e-06
											101.7	1.29534e-06	101.7	1.07066e-06
											101.8	1.29534e-06	101.8	1.07066e-06
											101.9	0.000169689	101.9	0.000317987
											102	1.29534e-06	102	0.0012955
											102.1	0.000352332	102.1	0.00197002
											102.2	0.00468912	102.2	0.00268737
											102.3	0.00752591	102.3	0.00921842
											102.4	0.0138601	102.4	0.0122056
											102.5	0.00972798	102.5	0.00960385
											102.6	0.0048057	102.6	0.00256959
											102.7	1.29534e-06	102.7	0.000554604
											102.8	0.000411917	102.8	1.07066e-06
											102.9	8.03109e-05	102.9	1.07066e-06
											103	1.29534e-06	103	1.07066e-06
											103.1	1.29534e-06	103.1	1.07066e-06
											103.2	0.000292746	103.2	0.00421842
											103.3	0.00287565	103.3	0.00680942
											103.4	0.0113212	103.4	0.0101392
											103.5	0.0044171	103.5	0.00785867
											103.6	0.00183938	103.6	0.0025803
											103.7	0.000932642	103.7	0.00208779
											103.8	0.00560881	103.8	0.00452891
											103.9	0.032772	103.9	0.0262313
											104	0.00330311	104	0.00775161
											104.1	0.0128497	104.1	0.0222698
											104.2	0.180052	104.2	0.219486
											104.3	0.408031	104.3	0.489293
											104.4	0.579016	104.4	0.623126
											104.5	0.547927	104.5	0.567452
											104.6	0.270725	104.6	0.265525
											104.7	0.00540155	104.7	0.00892934
											104.8	0.00699482	104.8	0.0106103
											104.9	0.0794041	104.9	0.0730193
											105	0.0185233	105	0.0115632
											105.1	0.0218912	105.1	0.0288009
											105.2	0.277202	105.2	0.399358
											105.3	0.874352	105.3	1.02784
											105.4	1.26425	105.4	1.32762
											105.5	1.23446	105.5	1.24197
											105.6	0.693005	105.6	0.657388
											105.7	0.012228	105.7	0.0111349
											105.8	1.29534e-06	105.8	0.000280514
											105.9	0.00450777	105.9	0.00420771
											106	0.00114767	106	0.000321199
											106.1	0.000772021	106.1	0.00352248
											106.2	0.0177461	106.2	0.0401499
											106.3	0.0621762	106.3	0.102248
											106.4	0.0985751	106.4	0.143469
											106.5	0.102073	106.5	0.134904
											106.6	0.0571244	106.6	0.0722698
											106.7	1.29534e-06	106.7	0.00106852
											106.8	1.29534e-06	106.8	1.07066e-06
											106.9	1.29534e-06	106.9	0.0038651
											107	1.29534e-06	107	1.07066e-06
											107.1	1.29534e-06	107.1	1.07066e-06
											107.2	1.29534e-06	107.2	0.011349
											107.3	0.00167098	107.3	0.0335118
											107.4	0.00367876	107.4	0.0463597
											107.5	0.00426166	107.5	0.0413276
											107.6	0.00190415	107.6	0.0265525
											107.7	1.29534e-06	107.7	0.000615632
											107.8	1.29534e-06	107.8	1.07066e-06
											107.9	1.29534e-06	107.9	1.07066e-06
											108	1.29534e-06	108	1.07066e-06
											108.1	1.29534e-06	108.1	1.07066e-06
											108.2	1.29534e-06	108.2	0.00122056
											108.3	0.000124741	108.3	0.000955032
											108.4	1.29534e-06	108.4	0.000680942
											108.5	1.29534e-06	108.5	0.000930407
											108.6	1.29534e-06	108.6	0.00165953
											108.7	1.29534e-06	108.7	1.07066e-06
											108.8	1.29534e-06	108.8	1.07066e-06
											108.9	1.29534e-06	108.9	0.000770878
											109	1.29534e-06	109	0.000493576
											109.1	0.000292746	109.1	0.00025803
											109.2	1.29534e-06	109.2	1.07066e-06
											109.3	1.29534e-06	109.3	1.07066e-06
											109.4	1.29534e-06	109.4	1.07066e-06
											109.5	1.29534e-06	109.5	1.07066e-06
											109.6	1.29534e-06	109.6	1.07066e-06
											109.7	0.00105311	109.7	0.00012955
											109.8	1.29534e-06	109.8	1.07066e-06
											109.9	1.29534e-06	109.9	1.07066e-06
											110	2.34456e-05	110	1.07066e-06
											110.1	1.29534e-06	110.1	0.00119914
											110.2	1.29534e-06	110.2	1.07066e-06
											110.3	1.29534e-06	110.3	1.07066e-06
											110.4	1.29534e-06	110.4	1.07066e-06
											110.5	0.00225389	110.5	0.000962527
											110.6	1.29534e-06	110.6	1.07066e-06
											110.7	1.29534e-06	110.7	1.07066e-06
											110.8	1.29534e-06	110.8	1.07066e-06
											110.9	0.000572539	110.9	1.07066e-06
											111	1.29534e-06	111	1.07066e-06
											111.1	1.29534e-06	111.1	1.07066e-06
											111.2	1.29534e-06	111.2	1.07066e-06
											111.3	1.29534e-06	111.3	1.07066e-06
											111.4	1.29534e-06	111.4	1.07066e-06
											111.5	1.29534e-06	111.5	0.000213062
											111.6	1.29534e-06	111.6	1.07066e-06
											111.7	1.29534e-06	111.7	0.00064454
											111.8	1.29534e-06	111.8	0.000143469
											111.9	1.29534e-06	111.9	1.07066e-06
											112	0.00264249	112	1.07066e-06
											112.1	1.29534e-06	112.1	0.000237687
											112.2	1.29534e-06	112.2	1.07066e-06
											112.3	1.29534e-06	112.3	0.00104283
											112.4	1.29534e-06	112.4	1.07066e-06
											112.5	1.29534e-06	112.5	1.07066e-06
											112.6	1.29534e-06	112.6	1.07066e-06
											112.7	1.29534e-06	112.7	0.000805139
											112.8	1.29534e-06	112.8	1.07066e-06
											112.9	1.29534e-06	112.9	1.07066e-06
											113	1.29534e-06	113	3.37259e-05
											113.1	1.29534e-06	113.1	1.07066e-06
											113.2	0.000621762	113.2	0.000889722
											113.3	1.29534e-06	113.3	0.000525696
											113.4	1.29534e-06	113.4	1.07066e-06
											113.5	1.29534e-06	113.5	3.0621e-06
											113.6	1.29534e-06	113.6	1.07066e-06
											113.7	1.29534e-06	113.7	1.07066e-06
											113.8	1.29534e-06	113.8	1.07066e-06
											113.9	0.000292746	113.9	1.07066e-06
											114	1.29534e-06	114	1.07066e-06
											114.1	1.29534e-06	114.1	0.00115632
											114.2	1.29534e-06	114.2	0.0010364
											114.3	1.29534e-06	114.3	0.0012848
											114.4	1.29534e-06	114.4	0.00033833
											114.5	1.29534e-06	114.5	1.07066e-06
											114.6	1.29534e-06	114.6	1.07066e-06
											114.7	1.29534e-06	114.7	1.07066e-06
											114.8	1.29534e-06	114.8	1.07066e-06
											114.9	1.29534e-06	114.9	1.07066e-06
											115	1.29534e-06	115	0.00197002
											115.1	1.29534e-06	115.1	1.07066e-06
											115.2	1.29534e-06	115.2	1.07066e-06
											115.3	1.29534e-06	115.3	1.07066e-06
											115.4	0.00310881	115.4	1.07066e-06
											115.5	1.29534e-06	115.5	1.07066e-06
											115.6	1.29534e-06	115.6	1.07066e-06
											115.7	1.29534e-06	115.7	1.07066e-06
											115.8	1.29534e-06	115.8	1.07066e-06
											115.9	1.29534e-06	115.9	1.07066e-06
											116	0.00196891	116	1.07066e-06
											116.1	1.29534e-06	116.1	1.07066e-06
											116.2	1.29534e-06	116.2	1.07066e-06
											116.3	1.29534e-06	116.3	0.000519272
											116.4	1.29534e-06	116.4	1.07066e-06
											116.5	1.29534e-06	116.5	0.000989293
											116.6	0.00159326	116.6	0.000170236
											116.7	1.29534e-06	116.7	1.07066e-06
											116.8	1.29534e-06	116.8	0.000178801
											116.9	1.85233e-05	116.9	1.07066e-06
											117	1.29534e-06	117	1.07066e-06
											117.1	1.29534e-06	117.1	0.00133833
											117.2	1.29534e-06	117.2	1.07066e-06
											117.3	0.000537565	117.3	0.0100214
											117.4	0.00266839	117.4	0.0150964
											117.5	0.00573834	117.5	0.0167024
											117.6	0.00304404	117.6	0.012955
											117.7	1.29534e-06	117.7	0.000815846
											117.8	0.00138601	117.8	1.07066e-06
											117.9	0.000382124	117.9	1.07066e-06
											118	0.000443005	118	0.00164882
											118.1	1.29534e-06	118.1	0.0011242
											118.2	0.000393782	118.2	0.00204497
											118.3	0.00813472	118.3	0.0282655
											118.4	0.0202073	118.4	0.0552463
											118.5	0.0248705	118.5	0.056531
											118.6	0.0147668	118.6	0.0541756
											118.7	0.0038342	118.7	0.0133833
											118.8	1.29534e-06	118.8	0.000966809
											118.9	1.29534e-06	118.9	0.000352248
											119	1.29534e-06	119	0.00319058
											119.1	1.29534e-06	119.1	1.07066e-06
											119.2	0.000387306	119.2	0.00367238
											119.3	0.00862694	119.3	0.0308351
											119.4	0.0231865	119.4	0.0685225
											119.5	0.0323834	119.5	0.09197
											119.6	0.0275907	119.6	0.0737687
											119.7	0.0090285	119.7	0.0281585
											119.8	1.29534e-06	119.8	1.07066e-06
											119.9	1.29534e-06	119.9	1.07066e-06
											120	1.29534e-06	120	1.07066e-06
											120.1	1.29534e-06	120.1	1.07066e-06
											120.2	1.29534e-06	120.2	1.07066e-06
											120.3	1.29534e-06	120.3	0.000858672
											120.4	0.0010557	120.4	0.00432548
											120.5	0.000297927	120.5	0.00626338
											120.6	0.00488342	120.6	0.0072591
											120.7	0.000124741	120.7	0.00214133
											120.8	1.29534e-06	120.8	1.07066e-06
											120.9	1.29534e-06	120.9	1.07066e-06
											121	0.00234456	121	1.07066e-06
											121.1	1.29534e-06	121.1	1.07066e-06
											121.2	1.29534e-06	121.2	0.000885439
											121.3	1.29534e-06	121.3	0.00388651
											121.4	1.29534e-06	121.4	0.00504283
											121.5	1.29534e-06	121.5	0.00679872
											121.6	0.000546632	121.6	0.00399358
											121.7	1.29534e-06	121.7	0.00465739
											121.8	1.29534e-06	121.8	0.000428266
											121.9	1.29534e-06	121.9	1.07066e-06
											122	1.29534e-06	122	1.07066e-06
											122.1	1.29534e-06	122.1	1.07066e-06
											122.2	1.29534e-06	122.2	1.07066e-06
											122.3	1.29534e-06	122.3	1.07066e-06
											122.4	1.29534e-06	122.4	0.00072591
											122.5	1.29534e-06	122.5	0.00243041
											122.6	1.29534e-06	122.6	1.07066e-06
											122.7	1.29534e-06	122.7	1.07066e-06
											122.8	0.00121373	122.8	1.07066e-06
											122.9	1.29534e-06	122.9	1.07066e-06
											123	1.29534e-06	123	0.000595289
											123.1	1.29534e-06	123.1	1.07066e-06
											123.2	1.29534e-06	123.2	1.07066e-06
											123.3	1.29534e-06	123.3	1.07066e-06
											123.4	1.29534e-06	123.4	1.07066e-06
											123.5	1.29534e-06	123.5	1.07066e-06
											123.6	5.80311e-05	123.6	1.07066e-06
											123.7	1.29534e-06	123.7	1.07066e-06
											123.8	1.29534e-06	123.8	1.07066e-06
											123.9	1.29534e-06	123.9	1.07066e-06
											124	0.000540155	124	0.00280514
											124.1	1.29534e-06	124.1	1.07066e-06
											124.2	1.29534e-06	124.2	7.85867e-05
											124.3	1.29534e-06	124.3	1.07066e-06
											124.4	1.29534e-06	124.4	0.000379015
											124.5	1.29534e-06	124.5	1.07066e-06
											124.6	1.29534e-06	124.6	1.07066e-06
											124.7	1.29534e-06	124.7	1.07066e-06
											124.8	1.29534e-06	124.8	1.07066e-06
											124.9	1.29534e-06	124.9	1.07066e-06
											125	1.29534e-06	125	1.07066e-06

## Sheet: Figure S3
	Figure S3
	p-UCM point 1							p-UCM point 2							p-UCM point 3							d-UCM point 1							d-UCM point 2							d-UCM point 3
	Retract		Extend		Fitting			Retract		Extend		Fitting			Retract		Extend		Fitting			Retract		Extend		Fitting			Retract		Extend		Fitting			Retract		Extend		Fitting
	Indentation (nm)	Force (nN)	Indentation (nm)	Force (nN)	Indentation (nm)	Force (nN)		Indentation (nm)	Force (nN)	Indentation (nm)	Force (nN)	Indentation (nm)	Force (nN)		Indentation (nm)	Force (nN)	Indentation (nm)	Force (nN)	Indentation (nm)	Force (nN)		Indentation (nm)	Force (nN)	Indentation (nm)	Force (nN)	Indentation (nm)	Force (nN)		Indentation (nm)	Force (nN)	Indentation (nm)	Force (nN)	Indentation (nm)	Force (nN)		Indentation (nm)	Force (nN)	Indentation (nm)	Force (nN)	Indentation (nm)	Force (nN)
	138003	0.00284321	0	4.59512	0	3.96942		137.715	11.334	0	16.0242	0	16.4174		137.715	11.334	0	16.0242	0	16.4174		138.204	0.00987656	0	4.50855	-0.0363307	4.29968		138.109	0.00977676	0	4.54827	0	3.80483		138.238	0.00645719	0	4.60154	-0.0216373	4.06126
	137709	0.00252043	13.0018	4.48679	13.0018	4.45748		137.44	11.3407	0.00904551	15.9143	0.00904551	16.6824		137.44	11.3407	0.00904551	15.9143	0.00904551	16.6824		137.912	0.0104035	-0.0363307	4.38114	-0.0191454	4.52228		137.813	0.00883556	0.050299	4.45437	0.050299	4.66573		137.938	0.00375508	-0.0216373	4.47982	0.0615126	5.50447
	137431	0.00835264	-21.4053	4.36012	-21.4053	3.19685		137.143	11.3393	-0.0272313	15.7869	-0.0272313	15.6421		137.143	11.3393	-0.0272313	15.7869	-0.0272313	15.6421		137.602	0.00366628	-0.0191454	4.27443	0.0123788	4.93761		137.512	0.00571859	0.0505987	4.34113	0.0505987	4.67098		137.642	0.00275263	0.0615126	4.39863	0.0096896	4.59025
	137126	0.00373806	20.6804	4.26305	20.6804	4.75218		136.864	11.3446	-0.00697457	15.6814	-0.00697457	16.2156		136.864	11.3446	-0.00697457	15.6814	-0.00697457	16.2156		137.308	0.00337576	0.0123788	4.17327	-0.0084344	4.66239		137.232	0.010403	-0.0185485	4.20102	-0.0185485	3.49792		137.35	0.00289461	0.0096896	4.26522	-0.0143935	4.18195
	136822	-0.000460057	-0.938456	4.14133	-0.938456	3.93473		136.565	11.3424	0.0013777	15.5713	0.0013777	16.4575		136.565	11.3424	0.0013777	15.5713	0.0013777	16.4575		137.021	0.00559469	-0.0084344	4.05186	-0.0711702	3.85683		136.953	0.0160267	0.0587984	4.11759	0.0587984	4.81522		137.046	-0.00111562	-0.0143935	4.14255	-0.0230451	4.03791
	136540	0.00347697	3.52868	4.0297	3.52868	4.1005		136.263	11.3387	-0.0274984	15.4468	-0.0274984	15.6346		136.263	11.3387	-0.0274984	15.4468	-0.0274984	15.6346		136.722	0.00323024	-0.0711702	3.91423	-0.0102201	4.63896		136.657	0.0146486	0.0448247	3.99883	0.0448247	4.57004		136.76	0.00166945	-0.0230451	4.02584	-0.0470582	3.6456
	136244	0.00266409	38.4215	3.92984	38.4215	5.45096		135.965	11.3368	-0.00128717	15.3436	-0.00128717	16.38		135.965	11.3368	-0.00128717	15.3436	-0.00128717	16.38		136.435	0.00579516	-0.0102201	3.82446	-0.0628931	3.96101		136.363	0.0143848	0.00953266	3.87181	0.00953266	3.96481		136.473	0.00387189	-0.0470582	3.9032	-0.00862578	4.27876
	135966	0.00827385	-26.5088	3.79136	-26.5088	3.01851		135.674	11.3378	-0.0151415	15.2248	-0.0151415	15.9821		135.674	11.3378	-0.0151415	15.2248	-0.0151415	15.9821		136.145	0.00691344	-0.0628931	3.69072	-0.0736474	3.82578		136.071	0.0149648	0.0386225	3.76971	0.0386225	4.46222		136.19	0.00769521	-0.00862578	3.80471	-0.0164218	4.14806
	135670	0.00694668	-27.6663	3.67756	-27.6663	2.97839		135.373	11.3346	-0.0717243	15.0896	-0.0717243	14.4507		135.373	11.3346	-0.0717243	15.0896	-0.0717243	14.4507		135.84	0.00203467	-0.0736474	3.5732	-0.0617497	3.97545		135.77	0.0116109	0.0232473	3.65041	0.0232473	4.1976		135.893	0.0059655	-0.0164218	3.68833	-0.0758285	3.19041
	135351	-0.00288504	0.0755093	3.57493	0.0755093	3.97221		135.081	11.3351	-0.0202442	14.9961	-0.0202442	15.8377		135.081	11.3351	-0.0202442	14.9961	-0.0202442	15.8377		135.542	0.000315774	-0.0617497	3.46445	-0.121834	3.23349		135.471	0.00935827	-0.0169117	3.52151	-0.0169117	3.52476		135.593	0.00354176	-0.0758285	3.55199	-0.0669885	3.32852
	135073	0.00277984	6.87832	3.46421	6.87832	4.22588		134.79	11.3355	-0.0226739	14.8818	-0.0226739	15.7695		134.79	11.3355	-0.0226739	14.8818	-0.0226739	15.7695		135.253	0.00183128	-0.121834	3.32784	-0.118891	3.26901		135.179	0.00955352	-0.0118053	3.41013	-0.0118053	3.60882		135.3	0.00350143	-0.0669885	3.44206	0.018745	4.74653
	134790	0.00647589	-23.8365	3.33897	-23.8365	3.11161		134.5	11.3367	-0.104551	14.7368	-0.104551	13.6357		134.5	11.3367	-0.104551	14.7368	-0.104551	13.6357		134.952	-0.00120141	-0.118891	3.21563	-0.061898	3.97357		134.885	0.00933771	0.0186888	3.30857	0.0186888	4.11988		134.994	-0.00184989	0.018745	3.36187	-0.0606401	3.42867
	134496	0.00606954	-11.6748	3.23032	-11.6748	3.54318		134.222	11.3427	-0.0729359	14.6357	-0.0729359	14.4196		134.222	11.3427	-0.0729359	14.6357	-0.0729359	14.4196		134.666	0.00133355	-0.061898	3.12432	-0.155049	2.83853		134.59	0.00847937	-0.016885	3.18145	-0.016885	3.5252		134.701	-0.00181506	-0.0606401	3.2178	-0.0952343	2.89278
	134210	0.0087682	-9.99788	3.11761	-9.99788	3.6037		133.935	11.3448	-0.0536571	14.5298	-0.0536571	14.9228		133.935	11.3448	-0.0536571	14.5298	-0.0536571	14.9228		134.372	0.00109205	-0.155049	2.97492	-0.180607	2.54225		134.299	0.00946197	-0.0261501	3.06451	-0.0261501	3.37382		134.418	0.00208466	-0.0952343	3.09106	-0.0939062	2.9129
	133909	0.00597658	-31.4555	2.99595	-31.4555	2.84787		133.627	11.339	-0.133039	14.3857	-0.133039	12.9758		133.627	11.339	-0.133039	14.3857	-0.133039	12.9758		134.07	-0.00248339	-0.180607	2.85168	-0.11588	3.30544		134.02	0.0146362	-0.0322056	2.94881	-0.0322056	3.27567		134.127	0.0029874	-0.0939062	2.97821	-0.0887315	2.99165
	133618	0.00650709	-20.1088	2.88698	-20.1088	3.24252		133.323	11.3348	-0.072783	14.2957	-0.072783	14.4235		133.323	11.3348	-0.072783	14.2957	-0.072783	14.4235		133.781	-0.000922507	-0.11588	2.76336	-0.216141	2.14162		133.717	0.0107057	-0.0656566	2.82251	-0.0656566	2.74501		133.826	-0.000163072	-0.0887315	2.86686	-0.157428	1.99264
	133321	0.00501623	-76.5968	2.75177	-76.5968	1.39645		133.041	11.339	-0.0743863	14.1817	-0.0743863	14.3825		133.041	11.339	-0.0743863	14.1817	-0.0743863	14.3825		133.485	-0.00222681	-0.216141	2.61121	-0.185622	2.48489		133.421	0.00971189	-0.0304212	2.72279	-0.0304212	3.30453		133.54	0.0024303	-0.157428	2.72692	-0.115635	2.58832
	133044	0.0112408	-64.1121	2.64324	-64.1121	1.77808		132.734	11.3336	-0.150903	14.0387	-0.150903	12.5859		132.734	11.3336	-0.150903	14.0387	-0.150903	12.5859		133.18	-0.00672759	-0.185622	2.50966	-0.186274	2.47746		133.135	0.0123061	-0.0653092	2.59593	-0.0653092	2.75041		133.23	-0.00416169	-0.115635	2.62974	-0.139785	2.2394
	132735	0.00514128	-38.8845	2.53965	-38.8845	2.59574		132.448	11.3363	-0.0963379	13.9465	-0.0963379	13.8343		132.448	11.3363	-0.0963379	13.9465	-0.0963379	13.8343		132.9	-0.00193426	-0.186274	2.39606	-0.236142	1.92207		132.842	0.0124306	-0.0962283	2.47061	-0.0962283	2.27753		132.933	-0.00547424	-0.139785	2.50703	-0.162869	1.91796
	132439	0.0039271	-63.9329	2.4166	-63.9329	1.78367		132.153	11.3354	-0.151513	13.8118	-0.151513	12.5729		132.153	11.3354	-0.151513	13.8118	-0.151513	12.5729		132.609	-0.00114053	-0.236142	2.2634	-0.225089	2.04286		132.535	0.00679441	-0.0819209	2.36279	-0.0819209	2.49418		132.658	0.00144451	-0.162869	2.38475	-0.139178	2.24802
	132150	0.00531968	-88.9491	2.29356	-88.9491	1.03469		131.863	11.3367	-0.20031	13.6795	-0.20031	11.6128		131.863	11.3367	-0.20031	13.6795	-0.20031	11.6128		132.31	-0.00357889	-0.225089	2.15432	-0.225917	2.03377		132.236	0.00468423	-0.0778825	2.251	-0.0778825	2.55602		132.373	0.00459933	-0.139178	2.28056	-0.18476	1.62443
	131854	0.00423091	-28.9309	2.20343	-28.9309	2.93469		131.583	11.3417	-0.186387	13.5716	-0.186387	11.8705		131.583	11.3417	-0.186387	13.5716	-0.186387	11.8705		132.026	2.55243e-05	-0.225917	2.04065	-0.285011	1.40427		131.934	0.00101645	-0.158756	2.10635	-0.158756	1.37624		132.069	0.000197104	-0.18476	2.14956	-0.21599	1.2256
	131562	0.0046938	-71.4549	2.07362	-71.4549	1.55171		131.291	11.3419	-0.19363	13.4554	-0.19363	11.7347		131.291	11.3419	-0.19363	13.4554	-0.19363	11.7347		131.739	0.00235763	-0.285011	1.90442	-0.296796	1.28347		131.654	0.00598101	-0.147404	1.99738	-0.147404	1.5342		131.778	0.000892551	-0.21599	2.02412	-0.139099	2.24915
	131267	0.0036638	-116.324	1.9429	-116.324	0.292856		130.994	11.3406	-0.204	13.3381	-0.204	11.5468		130.994	11.3406	-0.204	13.3381	-0.204	11.5468		131.447	0.00263618	-0.296796	1.78651	-0.296401	1.2875		131.37	0.00955307	-0.13425	1.88912	-0.13425	1.72043		131.469	-0.00516476	-0.139099	1.94051	-0.204125	1.37429
	130983	0.00738475	-108.392	1.83261	-108.392	0.498947		130.712	11.3448	-0.162567	13.2407	-0.162567	12.3418		130.712	11.3448	-0.162567	13.2407	-0.162567	12.3418		131.153	0.00215556	-0.296401	1.6733	-0.337615	0.877782		131.081	0.011143	-0.187265	1.75524	-0.187265	0.991125		131.169	-0.00793503	-0.204125	1.802	-0.265016	0.650066
	130695	0.00910658	-102.834	1.72141	-102.834	0.647764		130.411	11.3417	-0.242844	13.0963	-0.242844	10.9164		130.411	11.3417	-0.242844	13.0963	-0.242844	10.9164		130.861	0.00270566	-0.337615	1.544	-0.330422	0.947814		130.79	0.0120295	-0.176871	1.64591	-0.176871	1.12959		130.87	-0.0102719	-0.265016	1.66508	-0.261867	0.685074
	130398	0.00759524	-142.794	1.59259	-142.794	-0.337949		130.119	11.3422	-0.251786	12.9795	-0.251786	10.7893		130.119	11.3422	-0.251786	12.9795	-0.251786	10.7893		130.573	0.00482798	-0.330422	1.43343	-0.341058	0.844484		130.496	0.0116284	-0.223053	1.51468	-0.223053	0.53207		130.595	-0.00353103	-0.261867	1.55294	-0.252684	0.788721
	130108	0.00860974	-163.924	1.47105	-163.924	-0.771525		129.835	11.3455	-0.220901	12.8781	-0.220901	11.2577		129.835	11.3455	-0.220901	12.8781	-0.220901	11.2577		130.286	0.00679849	-0.341058	1.31595	-0.373072	0.541977		130.198	0.00971065	-0.207444	1.40737	-0.207444	0.728868		130.305	-0.00222176	-0.252684	1.44314	-0.292061	0.361272
	129812	0.00771674	-141.072	1.36654	-141.072	-0.299713		129.548	11.3479	-0.251602	12.7528	-0.251602	10.7919		129.548	11.3479	-0.251602	12.7528	-0.251602	10.7919		129.986	0.00422878	-0.373072	1.19021	-0.348446	0.773532		129.9	0.00755243	-0.195651	1.29857	-0.195651	0.881085		130.015	-0.00116827	-0.292061	1.31455	-0.306926	0.211952
	129521	0.00823299	-212.272	1.22563	-212.272	-1.45082		129.245	11.3438	-0.314743	12.6151	-0.314743	10.1519		129.245	11.3438	-0.314743	12.6151	-0.314743	10.1519		129.688	0.00221653	-0.348446	1.08638	-0.417825	0.141384		129.61	0.00889033	-0.205579	1.18138	-0.205579	0.752735		129.728	0.00142732	-0.306926	1.19544	-0.342034	-0.111949
	129218	0.00451434	-144.247	1.1386	-144.247	-0.369862		128.947	11.3419	-0.245395	12.5285	-0.245395	10.8794		128.947	11.3419	-0.245395	12.5285	-0.245395	10.8794		129.407	0.00689545	-0.417825	0.94618	-0.479692	-0.366463		129.323	0.0110094	-0.280444	1.03905	-0.280444	-0.143229		129.441	0.00359148	-0.342034	1.0685	-0.369081	-0.331074
	128924	0.00393091	-160.303	1.01903	-160.303	-0.702071		128.655	11.3423	-0.313129	12.389	-0.313129	10.1605		128.655	11.3423	-0.313129	12.389	-0.313129	10.1605		129.121	0.00964516	-0.479692	0.808886	-0.427228	0.0606579		129.015	0.00511451	-0.244206	0.939715	-0.244206	0.274136		129.142	0.00127807	-0.369081	0.944674	-0.312835	0.154542
	128636	0.00614204	-215.676	0.884245	-215.676	-1.47425		128.357	11.3405	-0.332295	12.2682	-0.332295	10.1173		128.357	11.3405	-0.332295	12.2682	-0.332295	10.1173		128.832	0.0110008	-0.427228	0.715828	-0.448024	-0.113452		128.733	0.00955759	-0.284042	0.810945	-0.284042	-0.182906		128.85	0.00139391	-0.312835	0.85308	-0.378577	-0.40101
	128336	0.00344826	-100.614	0.815408	-100.614	0.70817		128.063	11.3401	-0.263206	12.1816	-0.263206	10.6381		128.063	11.3401	-0.263206	12.1816	-0.263206	10.6381		128.537	0.0102788	-0.448024	0.594425	-0.50657	-0.569145		128.443	0.010652	-0.331247	0.679323	-0.331247	-0.671914		128.558	0.00188241	-0.378577	0.714286	-0.361326	-0.271172
	128044	0.00367363	-128.932	0.691094	-128.932	-0.0189189		127.772	11.3406	-0.34142	12.038	-0.34142	10.1173		127.772	11.3406	-0.34142	12.038	-0.34142	10.1173		128.246	0.0111558	-0.50657	0.458415	-0.518492	-0.655317		128.152	0.0113642	-0.343454	0.561244	-0.343454	-0.788272		128.266	0.00233901	-0.361326	0.607604	-0.429304	-0.699979
	127755	0.0051668	-200.261	0.550138	-200.261	-1.33443		127.485	11.343	-0.380954	11.9093	-0.380954	10.1173		127.485	11.343	-0.380954	11.9093	-0.380954	10.1173		127.941	0.00629882	-0.518492	0.340445	-0.486144	-0.416152		127.852	0.00848549	-0.344501	0.447481	-0.344501	-0.798056		127.971	0.00133648	-0.429304	0.467945	-0.397627	-0.52913
	127461	0.00490367	-109.657	0.471839	-109.657	0.465587		127.194	11.3437	-0.341619	11.8112	-0.341619	10.1173		127.194	11.3437	-0.341619	11.8112	-0.341619	10.1173		127.632	0.000452967	-0.486144	0.239605	-0.557489	-0.920226		127.56	0.00889893	-0.38892	0.316938	-0.38892	-1.18104		127.67	-0.00168983	-0.397627	0.366845	-0.414702	-0.62853
	127178	0.00853122	-204.237	0.321887	-204.237	-1.37796		126.909	11.3468	-0.364612	11.6889	-0.364612	10.1173		126.909	11.3468	-0.364612	11.6889	-0.364612	10.1173		127.35	0.00444707	-0.557489	0.098643	-0.526936	-0.714918		127.261	0.00671838	-0.361592	0.214154	-0.361592	-0.952923		127.373	-0.00304554	-0.414702	0.246881	-0.480046	-0.790959
	126880	0.0068366	-210.707	0.206026	-210.707	-1.43841		126.608	11.3438	-0.396075	11.5634	-0.396075	10.1173		126.608	11.3438	-0.396075	11.5634	-0.396075	10.1173		127.045	-0.000210309	-0.526936	-0.00289239	-0.556566	-0.91427		126.972	0.00839606	-0.377045	0.0948183	-0.377045	-1.08499		127.083	-0.00184882	-0.480046	0.108241	-0.451888	-0.778161
	126578	0.0032469	-184.6	0.102771	-184.6	-1.12461		126.315	11.3439	-0.393374	11.4511	-0.393374	10.1173		126.315	11.3439	-0.393374	11.4511	-0.393374	10.1173		126.75	-0.00084363	-0.556566	-0.127714	-0.541338	-0.813763		126.683	0.00968592	-0.463226	-0.051884	-0.463226	-1.65399		126.785	-0.00378849	-0.451888	0.00577938	-0.421632	-0.664142
	126275	-0.000700322	-215.155	-0.0224088	-215.155	-1.47101		126.026	11.3456	-0.429433	11.3238	-0.429433	10.1173		126.026	11.3456	-0.429433	11.3238	-0.429433	10.1173		126.463	0.00137609	-0.541338	-0.235179	-0.567481	-0.983692		126.396	0.0121804	-0.412342	-0.145552	-0.412342	-1.35559		126.489	-0.00513569	-0.421632	-0.0958711	-0.434911	-0.723543
	125996	0.00456237	-210.735	-0.134055	-210.735	-1.43865		125.734	11.3456	-0.456649	11.1999	-0.456649	10.1173		125.734	11.3456	-0.456649	11.1999	-0.456649	10.1173		126.174	0.00301488	-0.567481	-0.358651	-0.574637	-1.02798		126.085	0.00496199	-0.423918	-0.263389	-0.423918	-1.43395		126.199	-0.00404932	-0.434911	-0.214366	-0.483742	-0.790959
	125708	0.00682871	-101.474	-0.205137	-101.474	0.684699		125.443	11.3464	-0.417657	11.1016	-0.417657	10.1173		125.443	11.3464	-0.417657	11.1016	-0.417657	10.1173		125.875	0.000659288	-0.574637	-0.474777	-0.635738	-1.36278		125.792	0.00506515	-0.496295	-0.404749	-0.496295	-1.76253		125.923	0.00248285	-0.483742	-0.346617	-0.508952	-0.790959
	125424	0.0100416	-207.085	-0.359357	-207.085	-1.40627		125.155	11.3484	-0.483922	10.9626	-0.483922	10.1173		125.155	11.3484	-0.483922	10.9626	-0.483922	10.1173		125.582	0.000479732	-0.635738	-0.611775	-0.610958	-1.23687		125.499	0.00519578	-0.464214	-0.505694	-0.464214	-1.65845		125.639	0.00594458	-0.508952	-0.469728	-0.448866	-0.770642
	125118	0.00492166	-204.934	-0.471882	-204.934	-1.38512		124.854	11.3455	-0.551505	10.8231	-0.551505	10.1173		124.854	11.3455	-0.551505	10.8231	-0.551505	10.1173		125.293	0.00200046	-0.610958	-0.715544	-0.599461	-1.17373		125.207	0.00558343	-0.394367	-0.592025	-0.394367	-1.22344		125.342	0.00453871	-0.448866	-0.559836	-0.406023	-0.579971
	124826	0.0055011	-143.917	-0.56163	-143.917	-0.362644		124.56	11.345	-0.47185	10.7406	-0.47185	10.1173		124.56	11.345	-0.47185	10.7406	-0.47185	10.1173		124.997	0.00110047	-0.599461	-0.824453	-0.694947	-1.59637		124.906	0.00244865	-0.521452	-0.754554	-0.521452	-1.7666		125.049	0.00455041	-0.406023	-0.656616	-0.460261	-0.790959
	124537	0.00717134	-235.415	-0.710389	-235.415	-1.49857		124.263	11.3433	-0.485041	10.6221	-0.485041	10.1173		124.263	11.3433	-0.485041	10.6221	-0.485041	10.1173		124.697	-0.00189571	-0.694947	-0.974755	-0.714477	-1.6457		124.608	0.000517043	-0.465087	-0.846102	-0.465087	-1.66235		124.751	0.0027459	-0.460261	-0.790959
	124252	0.010298	-205.102	-0.812018	-205.102	-1.38683		123.98	11.3471	-0.496418	10.5043	-0.496418	10.1173		123.98	11.3471	-0.496418	10.5043	-0.496418	10.1173		124.417	0.00316917	-0.714477	-1.09567	-0.720001	-1.65597		124.333	0.00719562	-0.527173	-0.983482	-0.527173	-1.7666		124.443	-0.00313931	-0.378136	-0.87254
	123961	0.0107795	-139.633	-0.900043	-139.633	-0.267465		123.674	11.3422	-0.422353	10.4196	-0.422353	10.1173		123.674	11.3422	-0.422353	10.4196	-0.422353	10.1173		124.122	0.00251981	-0.720001	-1.21116	-0.696656	-1.60137		124.022	0.000543277	-0.553324	-1.10696	-0.553324	-1.7666		124.154	-0.00161432	-0.280114	-0.94797
	123660	0.00783311	-116.463	-1.00443	-116.463	0.289323		123.382	11.3424	-0.406605	10.3124	-0.406605	10.1173		123.382	11.3424	-0.406605	10.3124	-0.406605	10.1173		123.829	0.00261136	-0.696656	-1.31549	-0.717439	-1.65145		123.748	0.00755323	-0.500183	-1.19975	-0.500183	-1.76657		123.867	0.000492849	-0.29332	-1.06644
	123354	0.00252274	-76.6278	-1.10238	-76.6278	1.39552		123.072	11.336	-0.439943	10.1861	-0.439943	10.1173		123.072	11.336	-0.439943	10.1861	-0.439943	10.1173		123.531	0.000287414	-0.717439	-1.43688	-0.711304	-1.63897		123.456	0.00801293	-0.559941	-1.33623	-0.559941	-1.7666		123.573	0.000225642	-0.233798	-1.15676
	123068	0.00525348	-65.863	-1.21157	-65.863	1.72361		122.8	11.3441	-0.32485	10.1173	-0.32485	10.1173		122.8	11.3441	-0.32485	10.1173	-0.32485	10.1173		123.24	0.0010807	-0.711304	-1.54787	-0.731792	-1.66915		123.167	0.0094765	-0.576965	-1.45617	-0.576965	-1.7666		123.286	0.00269006	0.00471205	-1.17783
	122767	0.00234176	-175.935	-1.36752	-175.935	-0.986115		122.525	11.3512	-0.16236	10.0668				122.525	11.3512	-0.16236	10.0668				122.951	0.00289045	-0.731792	-1.66915				122.868	0.0071241	-0.478637	-1.53149	-0.478637	-1.71623		123	0.00538544	0.130003	-1.24271
	122472	0.00148076	-221.672	-1.49857	-221.672	-1.49857		122.227	11.3492	-0.176221	9.94809				122.227	11.3492	-0.176221	9.94809				122.659	0.00336087	-0.308763	-1.61883				122.574	0.00701607	-0.527042	-1.66357	-0.527042	-1.7666		122.705	0.00453729	0.279529	-1.29822
	122178	0.000957869	-112.534	-1.5697				121.936	11.3496	0.0841331	9.93547				121.936	11.3496	0.0841331	9.93547				122.372	0.00555268	2.96163	-0.466798				122.269	0.00238191	-0.500353	-1.7666	-0.500353	-1.7666		122.401	0.000339703	1.86674	-0.797448
	121884	0.000616482	43.9953	-1.62249				121.628	11.3439	1.2491	10.2729				121.628	11.3439	1.2491	10.2729				122.081	0.0060169	4.29566	-0.06399				121.963	-0.00296019	-0.43215	-1.85357				122.118	0.00382766	4.27283	0.0201653
	121598	0.00325824	1049.32	-1.34687				121.345	11.3479	3.97477	11.2141				121.345	11.3479	3.97477	11.2141				121.785	0.00525179	4.60495	-0.057678				121.68	0.000944841	4.24937	-0.155542				121.813	-0.000739051	4.54797	0.0132656
	121299	0.000978164	4545.97	-0.107291				121.053	11.3484	4.72744	11.392				121.053	11.3484	4.72744	11.392				121.488	0.00338551	4.87985	-0.0646709				121.404	0.00770265	5.02026	0.0293735				121.52	-0.000757663	4.85127	0.0172617
	121002	-0.000507295	4870.55	-0.095064				120.756	11.3465	5.03141	11.3963				120.756	11.3465	5.03141	11.3963				121.2	0.00547619	5.17959	-0.0620513				121.105	0.00535655	5.30385	0.025743				121.215	-0.0052915	5.15826	0.0226883
	120698	-0.00475806	5309.88	-0.0384342				120.467	11.3481	5.32397	11.3961				120.467	11.3481	5.32397	11.3961				120.913	0.00766401	5.47453	-0.0612893				120.803	0.00188685	5.59827	0.0263048				120.929	-0.00276211	5.45837	0.0254483
	120408	-0.00371688	5606.65	-0.0369629				120.166	11.3452	5.62199	11.398				120.166	11.3452	5.62199	11.398				120.622	0.00849018	5.75184	-0.0673467				120.515	0.00362825	5.90366	0.03111				120.64	-0.000932433	5.75241	0.0258627
	120113	-0.00448704	5904.9	-0.0349205				119.862	11.3409	5.92226	11.4009				119.862	11.3409	5.92226	11.4009				120.329	0.00853006	6.0565	-0.0628241				120.222	0.0039076	6.18688	0.0273375				120.336	-0.00540317	6.03801	0.0230126
	119822	-0.00368249	6199.91	-0.0341315				119.587	11.3478	6.1999	11.3949				119.587	11.3478	6.1999	11.3949				120.023	0.00345012	6.3585	-0.0593328				119.939	0.00747125	6.48101	0.0277844				120.045	-0.0045575	6.34205	0.0272939
	119535	-0.0014509	6485.84	-0.036856				119.282	11.3431	6.48477	11.3918				119.282	11.3431	6.48477	11.3918				119.739	0.00701899	6.6544	-0.0581977				119.646	0.00762422	6.77138	0.0267782				119.739	-0.00948279	6.61985	0.0214252
	119253	0.0029087	6789.99	-0.0325297				118.99	11.3433	6.77561	11.391				118.99	11.3433	6.77561	11.391				119.45	0.00822856	6.95074	-0.0568955				119.352	0.00710337	7.05787	0.0242722				119.466	-0.00193807	6.91218	0.0211756
	118958	0.00212693	7089.42	-0.0300325				118.701	11.3452	7.074	11.3931				118.701	11.3452	7.074	11.3931				119.156	0.00819231	7.24139	-0.0577922				119.071	0.0116957	7.35716	0.0267168				119.165	-0.00497076	7.20147	0.0197515
	118679	0.00763264	7377.38	-0.0319706				118.412	11.3467	7.37548	11.3964				118.412	11.3467	7.37548	11.3964				118.855	0.00480822	7.52558	-0.061191				118.772	0.00950451	7.65373	0.0281082				118.867	-0.00701678	7.50362	0.0233028
	118379	0.00477339	7671.49	-0.0315303				118.111	11.3436	7.66497	11.395				118.111	11.3436	7.66497	11.395				118.571	0.00836513	7.81875	-0.0611124				118.471	0.0063808	7.95193	0.0301301				118.579	-0.00514748	7.79093	0.0211115
	118077	0.00123624	7967.71	-0.0302717				117.815	11.3423	7.96441	11.3975				117.815	11.3423	7.96441	11.3975				118.271	0.00568145	8.10785	-0.0626122				118.168	0.00254285	8.23129	0.0248655				118.285	-0.00536842	8.08394	0.0211288
	117792	0.00461014	8265.69	-0.0283324				117.524	11.3429	8.24493	11.3927				117.524	11.3429	8.24493	11.3927				117.965	0.000489215	8.40492	-0.0610261				117.87	0.000474149	8.53288	0.0281998				118.005	-0.000239999	8.3754	0.0205428
	117505	0.00666741	8561.42	-0.0272659				117.24	11.3467	8.54696	11.3962				117.24	11.3467	8.54696	11.3962				117.672	0.000513498	8.6844	-0.066247				117.579	0.00131822	8.83142	0.030354				117.707	-0.00250439	8.66614	0.0196788
	117194	-0.000444459	8859.43	-0.0253159				116.926	11.3385	8.8493	11.3998				116.926	11.3385	8.8493	11.3998				117.387	0.00362028	8.98708	-0.0624893				117.291	0.0030427	9.1232	0.0298925				117.416	-0.00158791	8.96712	0.0227786
	116876	-0.00978873	9137.55	-0.0310619				116.647	11.3437	9.12372	11.3927				116.647	11.3437	9.12372	11.3927				117.101	0.00650222	9.29299	-0.0574813				116.997	0.0029547	9.4164	0.0299844				117.129	0.000852847	9.26385	0.0242325
	116606	-0.00112378	9429.22	-0.0315683				116.347	11.341	9.41534	11.3921				116.347	11.341	9.41534	11.3921				116.806	0.00560036	9.59468	-0.0541084				116.704	0.0027568	9.71665	0.0327995				116.835	0.000341919	9.54861	0.0210569
	116309	-0.00273739	9719.15	-0.0327438				116.058	11.3424	9.70956	11.3926				116.058	11.3424	9.70956	11.3926				116.517	0.00698496	9.89131	-0.052691				116.413	0.00337771	10.0135	0.0342911				116.545	0.00151905	9.84276	0.0215131
	116017	-0.0023804	10017	-0.030865				115.772	11.3453	10.0105	11.3957				115.772	11.3453	10.0105	11.3957				116.22	0.0055221	10.1751	-0.0562413				116.117	0.00244723	10.2985	0.0312022				116.241	-0.00294717	10.1311	0.019723
	115733	0.00131556	10312.5	-0.0298839				115.481	11.3459	10.2945	11.3922				115.481	11.3459	10.2945	11.3922				115.928	0.00584115	10.4479	-0.0640561				115.811	-0.0024576	10.5953	0.0327027				115.954	-0.000533882	10.4286	0.0214852
	115442	0.0018007	10599.3	-0.032273				115.183	11.344	10.5885	11.3926				115.183	11.344	10.5885	11.3926				115.632	0.00461431	10.7626	-0.0556442				115.517	-0.00305813	10.8917	0.0340051				115.678	0.00628127	10.7157	0.0191912
	115158	0.0055252	10881.8	-0.0363303				114.901	11.3485	10.8766	11.3908				114.901	11.3485	10.8766	11.3908				115.332	0.00203485	11.0423	-0.0607626				115.232	0.000109542	11.1756	0.0305322				115.391	0.00842451	11.0109	0.020058
	114845	-0.00218011	11179.2	-0.0345948				114.613	11.3505	11.1641	11.3886				114.613	11.3505	11.1641	11.3886				115.041	0.00272303	11.4486	-0.0169228				114.941	0.000641031	11.4632	0.0284182				115.1	0.00920531	11.3055	0.020694
	114566	0.00303101	11483.2	-0.0303307				114.316	11.3489	11.4712	11.3941				114.316	11.3489	11.4712	11.3941				114.752	0.00422816	11.751	-0.0132732				114.657	0.0042567	11.7596	0.0297597				114.798	0.00582219	11.5808	0.0138423
	114271	0.00230613	11777.2	-0.0299332				114.026	11.3499	11.77	11.3964				114.026	11.3499	11.77	11.3964				114.46	0.00463806	12.0506	-0.0107294				114.368	0.00586889	12.0486	0.0282089				114.488	-0.000783187	11.8864	0.0187489
	113983	0.00436695	12069.1	-0.0303677				113.722	11.3458	12.063	11.3963				113.722	11.3458	12.063	11.3963				114.168	0.00531959	12.3383	-0.0127697				114.068	0.00318433	12.3385	0.0270437				114.215	0.006846	12.1848	0.0208354
	113684	0.00209396	12345.5	-0.0367737				113.425	11.3439	12.3381	11.3894				113.425	11.3439	12.3381	11.3894				113.865	0.00112156	12.6334	-0.0119281				113.775	0.00300327	12.6212	0.0230598				113.913	0.00349532	12.4662	0.0163618
	113398	0.00481584	12656.3	-0.0298645				113.13	11.3435	12.6376	11.392				113.13	11.3435	12.6376	11.392				113.573	0.00163125	12.9345	-0.00877636				113.467	-0.00259488	12.9133	0.0227167				113.621	0.0035617	12.7566	0.0153812
	113106	0.0048419	12952.7	-0.0285329				112.838	11.3437	12.9422	11.3964				112.838	11.3437	12.9422	11.3964				113.28	0.00176818	13.2228	-0.0105906				113.187	0.00243287	13.2208	0.0283381				113.33	0.00429047	13.0637	0.0208475
	112811	0.00432166	13232	-0.0338242				112.558	11.3488	13.2223	11.3915				112.558	11.3488	13.2223	11.3915				112.991	0.00318123	13.5196	-0.00910596				112.895	0.00248693	13.5128	0.0279777				113.049	0.00898436	13.3553	0.0203278
	112518	0.00424093	13521.5	-0.0351821				112.277	11.3532	13.5126	11.3904				112.277	11.3532	13.5126	11.3904				112.707	0.0067408	13.8092	-0.0104046				112.597	0.000869331	13.8094	0.0293646				112.758	0.00973892	13.6467	0.0196902
	112229	0.0056335	13823.5	-0.0316583				111.988	11.3547	13.8011	11.3887				111.988	11.3547	13.8011	11.3887				112.407	0.00390796	14.0965	-0.0125985				112.296	-0.00238209	14.1097	0.0322086				112.47	0.011746	13.9341	0.0175394
	111933	0.00459463	14118.1	-0.0310331				111.703	11.3578	14.088	11.3864				111.703	11.3578	14.088	11.3864				112.106	0.000843098	14.3852	-0.0142436				111.999	-0.00391461	14.4052	0.0331921				112.176	0.0113578	14.2164	0.0134318
	111640	0.0043627	14399.6	-0.0354845				111.407	11.3569	14.3711	11.3826				111.407	11.3569	14.3711	11.3826				111.816	0.00198318	14.6728	-0.0163387				111.714	-0.00078301	14.6957	0.0322327				111.876	0.00882032	14.5002	0.00987886
	111359	0.00931316	14688	-0.0372472				111.094	11.3489	14.6915	11.3932				111.094	11.3489	14.6915	11.3932				111.528	0.0039715	14.9713	-0.014205				111.407	-0.0063559	14.9881	0.0320183				111.562	0.000424075	14.8013	0.0129969
	111045	0.000938725	14984.3	-0.0359521				110.805	11.3506	14.9721	11.3884				110.805	11.3506	14.9721	11.3884				111.229	0.00139417	15.2624	-0.0149287				111.116	-0.00555995	15.2766	0.0302725				111.263	-0.00191769	15.1064	0.0177021
	110753	0.00157329	15267.7	-0.0396704				110.524	11.3553	15.2555	11.3847				110.524	11.3553	15.2555	11.3847				110.927	-0.00201119	15.5459	-0.0185996				110.831	-0.00255163	15.5605	0.0267699				110.984	0.0036817	15.3908	0.0143729
	110470	0.00515368	15552.1	-0.0429722				110.228	11.3538	15.5589	11.3887				110.228	11.3538	15.5589	11.3887				110.635	-0.00154244	15.8495	-0.0144711				110.545	0.000144903	15.8726	0.0341846				110.695	0.00506665	15.6884	0.0161845
	110162	-0.000331815	15846.2	-0.0425303				109.933	11.3531	15.8487	11.3875				109.933	11.3531	15.8487	11.3875				110.35	0.00142573	16.1331	-0.0181175				110.259	0.00277248	16.1628	0.0330907				110.401	0.00461838	15.9745	0.0135364
	109869	-0.000693675	16137.9	-0.0430554				109.636	11.3516	16.1458	11.3891				109.636	11.3516	16.1458	11.3891				110.046	-0.00281449	16.4314	-0.016026				109.97	0.00453738	16.4567	0.033453				110.114	0.00695607	16.2681	0.0137666
	109574	-0.00124511	16433.1	-0.0421633				109.345	11.3526	16.4302	11.3858				109.345	11.3526	16.4302	11.3858				109.751	-0.00365795	16.7161	-0.0192414				109.676	0.00409859	16.7401	0.0297683				109.805	0.000962654	16.5507	0.00973245
	109287	0.000990926	16730.7	-0.0403753				109.048	11.351	16.72	11.3845				109.048	11.351	16.72	11.3845				109.459	-0.00324229	17.0197	-0.0151449				109.381	0.00329139	17.0372	0.0313485				109.521	0.00415797	16.8477	0.0112932
	109004	0.004799	17028.8	-0.0383942				108.748	11.3482	17.0232	11.3885				108.748	11.3482	17.0232	11.3885				109.177	0.000992167	17.3115	-0.0155744				109.082	0.00105704	17.3363	0.0337155				109.221	0.00165908	17.1356	0.00935854
	108710	0.00465162	17330.3	-0.035083				108.473	11.3551	17.3176	11.389				108.473	11.3551	17.3176	11.389				108.874	-0.00272259	17.6068	-0.0146926				108.793	0.00254906	17.6284	0.0333733				108.941	0.00673681	17.4323	0.0108124
	108416	0.00421141	17623.6	-0.0349818				108.183	11.3561	17.6132	11.3901				108.183	11.3561	17.6132	11.3901				108.594	0.00222743	17.9047	-0.0127791				108.488	-0.00224223	17.9174	0.0318412				108.648	0.00647767	17.7244	0.0104676
	108128	0.00613433	17912	-0.0367508				107.878	11.3518	17.9105	11.3917				107.878	11.3518	17.9105	11.3917				108.3	0.00167911	18.1957	-0.0135221				108.203	0.00100511	18.2241	0.0371817				108.332	-0.00243712	18.022	0.0122423
	107820	0.000154918	18212.8	-0.0337314				107.59	11.3536	18.2087	11.3938				107.59	11.3536	18.2087	11.3938				107.999	-0.0015241	18.4926	-0.0119996				107.906	-0.000851075	18.513	0.0356091				108.047	0.000639702	18.3119	0.0110696
	107534	0.00276734	18493.7	-0.0383989				107.297	11.3535	18.4898	11.3892				107.297	11.3535	18.4898	11.3892				107.722	0.00471047	18.7774	-0.0151852				107.612	-0.000871813	18.8077	0.0362599				107.761	0.00341511	18.6062	0.0115894
	107250	0.00616801	18776.6	-0.0422845				107.011	11.3562	18.7775	11.3872				107.011	11.3562	18.7775	11.3872				107.415	-0.000425582	19.0647	-0.0173895				107.321	-0.000414769	19.0906	0.032357				107.482	0.00873612	18.9054	0.0139985
	106964	0.0089895	19080.5	-0.0380453				106.719	11.3567	19.0664	11.3856				106.719	11.3567	19.0664	11.3856				107.126	0.000957957	19.3678	-0.0134572				107.029	-9.74885e-06	19.3699	0.0270816				107.174	0.00289984	19.197	0.0134659
	106673	0.00984563	19370.2	-0.0393241				106.434	11.3597	19.3569	11.3846				106.434	11.3597	19.3569	11.3846				106.829	-0.000531933	19.657	-0.0149255				106.734	-0.000655211	19.6734	0.0311377				106.888	0.00554036	19.4826	0.010614
	106373	0.00701483	19665.3	-0.038504				106.137	11.3582	19.6574	11.3875				106.137	11.3582	19.6574	11.3875				106.535	-0.00102895	19.945	-0.0168176				106.447	0.00155671	19.9674	0.031562				106.594	0.0053172	19.7875	0.0152178
	106063	0.00052564	19957.9	-0.0386235				105.842	11.3574	19.9461	11.3859				105.842	11.3574	19.9461	11.3859				106.235	-0.00373142	20.2349	-0.018037				106.15	0.000109719	20.2656	0.0335621				106.294	0.00257281	20.0787	0.0145139
	105766	-0.00115471	20254.3	-0.0372963				105.55	11.3576	20.2373	11.3852				105.55	11.3576	20.2373	11.3852				105.947	-0.00164915	20.5312	-0.0167514				105.875	0.00691433	20.558	0.0333624				105.999	0.00175231	20.3664	0.0124752
	105480	0.0015973	20543.5	-0.0387761				105.251	11.3552	20.5328	11.3862				105.251	11.3552	20.5328	11.3862				105.671	0.0046081	20.8409	-0.0102706				105.583	0.00737314	20.8571	0.0357312				105.721	0.0075075	20.6577	0.0118251
	105180	-0.00131255	20922.5	-0.00546884				104.951	11.3528	20.9226	11.4236				104.951	11.3528	20.9226	11.4236				105.379	0.0050951	21.1188	-0.0160934				105.282	0.00436305	21.1607	0.0398431				105.433	0.00953827	20.956	0.0139067
	104891	0.000365582	21253	0.00904799				104.669	11.357	21.2289	11.4288				104.669	11.357	21.2289	11.4288				105.065	-0.00285003	21.4088	-0.017237				104.98	0.000770513	21.4431	0.0357482				105.139	0.00896327	21.2487	0.0138194
	104582	-0.00561551	21541	0.00709938				104.392	11.3632	21.5199	11.428				104.392	11.3632	21.5199	11.428				104.779	-0.000282451	21.7119	-0.0133177				104.692	0.00262457	21.7313	0.0339142				104.846	0.00904835	21.5368	0.0119017
	104293	-0.00432432	21833.5	0.00693719				104.086	11.358	21.8183	11.4301				104.086	11.358	21.8183	11.4301				104.49	0.0013371	22.0058	-0.0129809				104.385	-0.00295408	22.0283	0.035453				104.555	0.00966855	21.8255	0.0102557
	103996	-0.005865	22119.6	0.00426335				103.789	11.3566	22.0981	11.425				103.789	11.3566	22.0981	11.425				104.19	-0.00162664	22.3015	-0.0119077				104.085	-0.00542045	22.3273	0.0378013				104.262	0.00994356	22.1302	0.0148136
	103718	-9.95269e-05	22412.1	0.00410036				103.498	11.3572	22.3814	11.4213				103.498	11.3572	22.3814	11.4213				103.889	-0.00470745	22.5939	-0.0121284				103.792	-0.00563395	22.6183	0.0370183				103.963	0.00758753	22.4199	0.0135226
	103431	0.00221467	22711.3	0.00650851				103.221	11.3635	22.6813	11.424				103.221	11.3635	22.6813	11.424				103.582	-0.00981425	22.8709	-0.0183159				103.507	-0.00250368	22.9172	0.0393382				103.664	0.00515989	22.7038	0.0100204
	103127	-0.00192469	23007.5	0.00774847				102.919	11.3598	22.9763	11.4247				102.919	11.3598	22.9763	11.4247				103.297	-0.00695456	23.1692	-0.0162292				103.224	0.00138983	23.1999	0.0353458				103.367	0.00342122	22.9885	0.00683669
	102833	-0.00224117	23283.6	0.00122056				102.63	11.3616	23.2747	11.4268				102.63	11.3616	23.2747	11.4268				103.018	-0.00155919	23.4704	-0.0130593				102.918	-0.00374214	23.4934	0.0355495				103.07	0.0020789	23.2909	0.0104774
	102540	-0.0024233	23585.8	0.00480485				102.328	11.3581	23.5689	11.4273				102.328	11.3581	23.5689	11.4273				102.734	0.00196111	23.7568	-0.0156162				102.626	-0.00326764	23.7858	0.0353378				102.785	0.00506913	23.5701	0.00514385
	102235	-0.00706375	23888.8	0.00868011				102.022	11.3529	23.854	11.4243				102.022	11.3529	23.854	11.4243				102.428	-0.00315446	24.055	-0.0136012				102.334	-0.00266986	24.0835	0.0371589				102.487	0.00334908	23.8628	0.00504281
	101948	-0.00469779	24185.7	0.0102066				101.74	11.3573	24.1577	11.4284				101.74	11.3573	24.1577	11.4284				102.126	-0.00668328	24.3418	-0.0159528				102.04	-0.00314117	24.3744	0.0363722				102.19	0.00167184	24.1685	0.00996501
	101656	-0.00441286	24482.3	0.0115881				101.436	11.3528	24.4412	11.4247				101.436	11.3528	24.4412	11.4247				101.836	-0.00533741	24.632	-0.0170244				101.748	-0.00303234	24.6782	0.0405665				101.902	0.00348371	24.4563	0.00796091
	101370	-0.0016519	24763.6	0.00708422				101.163	11.3608	24.7251	11.4212				101.163	11.3608	24.7251	11.4212				101.547	-0.00385274	24.9252	-0.0169605				101.461	-0.000437723	24.9695	0.0398965				101.618	0.0068249	24.7451	0.00633631
	101067	-0.00544526	25061.7	0.00907777				100.87	11.3606	25.0203	11.4221				100.87	11.3606	25.0203	11.4221				101.249	-0.00593536	25.2256	-0.0140694				101.185	0.00594192	25.2603	0.0390796				101.32	0.00489543	25.0444	0.00880587
	100787	-0.000629155	25349.8	0.00719226				100.576	11.3602	25.3233	11.426				100.576	11.3602	25.3233	11.426				100.956	-0.00602452	25.5006	-0.0210195				100.877	7.29391e-05	25.5434	0.0352288				101.028	0.00537596	25.3286	0.00541797
	100493	-0.000892197	25638.6	0.00555941				100.289	11.3625	25.6094	11.4233				100.289	11.3625	25.6094	11.4233				100.658	-0.00781999	25.8029	-0.017415				100.581	-0.00098747	25.8633	0.0456609				100.736	0.00592996	25.6242	0.00640801
	100191	-0.00458152	25949.2	0.0124063				100.005	11.366	25.9095	11.4261				100.005	11.366	25.9095	11.4261				100.354	-0.0120817	26.0879	-0.0205111				100.289	-0.000532198	26.1324	0.0364423				100.448	0.00757095	25.9174	0.00652747
	99910.2	0.00025861	26228.1	0.00694597				99.7086	11.3646	26.2023	11.426				99.7086	11.3646	26.2023	11.426				100.075	-0.00662753	26.3783	-0.0215056				99.9964	-0.000465197	26.4227	0.0353982				100.152	0.0065912	26.2051	0.004471
	99621.1	0.00177039	26515.7	0.00486919				99.4166	11.365	26.5032	11.4291				99.4166	11.365	26.5032	11.4291				99.78	-0.00747816	26.681	-0.0177418				99.7071	0.000942536	26.7148	0.0350721				99.8544	0.00479298	26.5039	0.00674425
	99318.7	-0.00188587	26821.1	0.00966084				99.1247	11.3654	26.7896	11.4265				99.1247	11.3654	26.7896	11.4265				99.4847	-0.00835724	26.9651	-0.0211762				99.396	-0.00606015	26.9919	0.0289097				99.5476	-0.000576689	26.7944	0.00575439
	99032	0.000558254	27116.9	0.0107691				98.8247	11.3627	27.0844	11.4273				98.8247	11.3627	27.0844	11.4273				99.2007	-0.00489383	27.2683	-0.0172289				99.1003	-0.00713403	27.2744	0.0248749				99.2585	0.000931724	27.0876	0.00585347
	98752.4	0.0056974	27407.4	0.009824				98.526	11.3605	27.3715	11.425				98.526	11.3605	27.3715	11.425				98.906	-0.00557661	27.5496	-0.0217364				98.8081	-0.00683589	27.5926	0.0346448				98.9703	0.00278773	27.388	0.00873266
	98443	-0.000635182	27689.2	0.00548116				98.2347	11.3611	27.6588	11.4228				98.2347	11.3611	27.6588	11.4228				98.6057	-0.00839651	27.8519	-0.0181177				98.5242	-0.00330521	27.8849	0.0343739				98.6785	0.00321712	27.672	0.00526739
	98146	-0.00221148	27977.4	0.00363925				97.951	11.3647	27.952	11.4229				97.951	11.3647	27.952	11.4229				98.3104	-0.00932637	28.1452	-0.0179937				98.2456	0.00224746	28.1863	0.0376098				98.392	0.00573977	27.959	0.00296126
	97849.1	-0.0037308	28259.5	-0.000564724				97.6551	11.3636	28.2366	11.4197				97.6551	11.3636	28.2366	11.4197				98.0229	-0.00719066	28.4514	-0.0128642				97.9399	-0.00268271	28.4764	0.0365093				98.1036	0.00748765	28.2533	0.00346598
	97563.2	-0.000970719	28564.1	0.00393685				97.3578	11.3619	28.5338	11.4213				97.3578	11.3619	28.5338	11.4213				97.7406	-0.00307895	28.7315	-0.0178433				97.6605	0.00257343	28.7721	0.0375889				97.806	0.00572497	28.5487	0.00441915
	97262.7	-0.00390911	28851.4	0.00175506				97.0679	11.3631	28.8223	11.4196				97.0679	11.3631	28.8223	11.4196				97.4488	-0.00261615	29.0287	-0.0162117				97.3611	7.36481e-05	29.0593	0.0353453				97.513	0.00570644	28.8268	-0.00135908
	96966.8	-0.00502278	29154.5	0.00565788				96.7741	11.3628	29.1115	11.4181				96.7741	11.3628	29.1115	11.4181				97.1496	-0.0050117	29.3081	-0.0214513				97.0532	-0.00569997	29.355	0.0363831				97.2174	0.0046759	29.1274	0.00160094
	96691.6	0.0018529	29456.2	0.00905367				96.4765	11.361	29.4044	11.4181				96.4765	11.361	29.4044	11.4181				96.8562	-0.00519489	29.6025	-0.0209065				96.7622	-0.00492273	29.6424	0.0342525				96.9295	0.00664393	29.4343	0.00699595
	96392.2	-0.000637841	29750	0.00938344				96.1622	11.3527	29.6954	11.4173				96.1622	11.3527	29.6954	11.4173				96.5676	-0.00350312	29.8976	-0.0200964				96.4706	-0.00440772	29.9409	0.036387				96.6318	0.0048123	29.7269	0.0068522
	96101.2	0.000103426	30035.8	0.00660733				95.8621	11.3499	29.9949	11.4198				95.8621	11.3499	29.9949	11.4198				96.2746	-0.00350063	30.1885	-0.020907				96.1723	-0.00648981	30.214	0.0287012				96.335	0.00332365	30.0236	0.00829326
	95793.9	-0.00542754	30308	-0.00146499				95.5922	11.3589	30.2862	11.4192				95.5922	11.3589	30.2862	11.4192				95.9776	-0.00508367	30.4779	-0.0222684				95.8865	-0.00370323	30.5232	0.0349751				96.0498	0.00631965	30.3027	0.00292235
	95502.2	-0.00494772	30605.3	0.000211727				95.309	11.3627	30.574	11.4172				95.309	11.3627	30.574	11.4172				95.6857	-0.00466004	30.7762	-0.0202241				95.5762	-0.0104121	30.8314	0.0408552				95.7519	0.00441862	30.585	-0.00118378
	95221.1	-0.000337044	30906.5	0.00340997				95.0159	11.3626	30.8513	11.4111				95.0159	11.3626	30.8513	11.4111				95.3968	-0.00311112	31.0775	-0.0170047				95.2909	-0.00743146	31.1197	0.0390702				95.4559	0.00326445	30.8706	-0.00403611
	94927.3	-0.000671341	31193.9	0.0012397				94.7184	11.3608	31.1394	11.4092				94.7184	11.3608	31.1394	11.4092				95.0935	-0.00707226	31.3769	-0.0145014				94.9943	-0.00883352	31.4118	0.0387298				95.1641	0.00370412	31.1685	-0.00214492
	94623.1	-0.00501365	31492.7	0.00349044				94.4279	11.3618	31.4411	11.4126				94.4279	11.3618	31.4411	11.4126				94.7995	-0.00749766	31.6764	-0.0119842				94.715	-0.00355682	31.6815	0.0297066				94.8799	0.00708529	31.4711	0.00158738
	94353.5	0.00400713	31785	0.00325355				94.1286	11.3593	31.7522	11.4196				94.1286	11.3593	31.7522	11.4196				94.5004	-0.00986433	31.9652	-0.0136088				94.4309	-0.000115214	31.9808	0.0321467				94.5869	0.00706632	31.7591	-0.000331195
	94057.2	0.00271727	32070.1	0.000217665				93.8407	11.3613	32.0434	11.419				93.8407	11.3613	32.0434	11.419				94.2077	-0.00975275	32.2475	-0.0176977				94.1314	-0.00266489	32.2815	0.0351711				94.2839	0.00319426	32.0442	-0.00336725
	93764.9	0.00297198	32363.4	0.000317901				93.5528	11.3633	32.3322	11.4173				93.5528	11.3633	32.3322	11.4173				93.9123	-0.0106947	32.5516	-0.0134213				93.8479	0.0010028	32.5663	0.0319989				93.9856	0.00113184	32.3458	-3.43868e-05
	93454.3	-0.00383387	32656.1	0.00022963				93.2562	11.3619	32.6298	11.4191				93.2562	11.3619	32.6298	11.4191				93.6221	-0.009616	32.8414	-0.0146309				93.5464	-0.0022815	32.859	0.0318874				93.7009	0.00434976	32.6396	0.000288832
	93166.6	-0.00179529	32946.2	-0.000896894				92.9708	11.3648	32.9326	11.4229				92.9708	11.3648	32.9326	11.4229				93.3153	-0.0149792	33.1175	-0.0211554				93.2562	-0.00120097	33.1651	0.036986				93.3976	0.000352288	32.9189	-0.00500639
	92880.1	0.000718224	33238.3	-0.00119964				92.6697	11.3616	33.211	11.4173				92.6697	11.3616	33.211	11.4173				93.0415	-0.00757716	33.4244	-0.0157615				92.9649	-0.000585285	33.4531	0.0350549				93.1085	0.00184395	33.2223	-0.000976037
	92591.9	0.00253701	33519.3	-0.00583256				92.384	11.3645	33.5082	11.4189				92.384	11.3645	33.5082	11.4189				92.7484	-0.00762227	33.7231	-0.0135698				92.6681	-0.002068	33.7522	0.0374331				92.8269	0.00624555	33.5033	-0.00562269
	92290.6	-0.000690484	33807.7	-0.0076033				92.0774	11.3592	33.8134	11.4237				92.0774	11.3592	33.8134	11.4237				92.4561	-0.00737048	34.0121	-0.0151155				92.3695	-0.00423251	34.0525	0.0402388				92.5272	0.00364704	33.82	0.00357411
	92000.4	0.000378255	34110.9	-0.00366929				91.8038	11.3667	34.1099	11.425				91.8038	11.3667	34.1099	11.425				92.1655	-0.00645072	34.3154	-0.0111192				92.0671	-0.00788513	34.3464	0.0406238				92.2276	0.00105128	34.0964	-0.00286377
	91717.6	0.00433407	34399	-0.00554683				91.5077	11.3655	34.4088	11.4273				91.5077	11.3655	34.4088	11.4273				91.8628	-0.0102288	34.6047	-0.0125064				91.7851	-0.00363623	34.6369	0.0396409				91.9253	-0.00254268	34.3776	-0.00741134
	91425.1	0.0045131	34679.7	-0.0103016				91.2288	11.3709	34.699	11.4262				91.2288	11.3709	34.699	11.4262				91.5704	-0.00997165	34.8896	-0.0156403				91.4885	-0.00506594	34.9279	0.0388841				91.6183	-0.00797021	34.6657	-0.00929925
	91123.9	0.00131494	34985.1	-0.00549037				90.9406	11.3728	34.9783	11.4209				90.9406	11.3728	34.9783	11.4209				91.2712	-0.0124105	35.188	-0.0135337				91.1994	-0.00355168	35.2231	0.0397495				91.338	-0.00306637	34.9611	-0.00834041
	90834.1	0.00256785	35284.8	-0.00288202				90.639	11.3694	35.2694	11.4202				90.639	11.3694	35.2694	11.4202				90.9886	-0.00838428	35.4762	-0.0154004				90.9114	-0.00161122	35.5108	0.0377227				91.0413	-0.00453056	35.2552	-0.00790685
	90546.1	0.00447561	35584.1	-0.000425759				90.3396	11.3669	35.5666	11.4218				90.3396	11.3669	35.5666	11.4218				90.7006	-0.00649034	35.7823	-0.0103048				90.6123	-0.00398896	35.7981	0.0355306				90.7503	-0.00377777	35.5496	-0.0073345
	90239.2	-0.000924545	35878.3	5.78727e-05				90.0459	11.3667	35.8534	11.4195				90.0459	11.3667	35.8534	11.4195				90.4085	-0.00615126	36.0746	-0.0105513				90.3182	-0.00446125	36.0903	0.0352321				90.4673	8.33083e-05	35.8536	-0.00308392
	89945.5	-0.00119831	36172	0.000332524				89.7548	11.3674	36.1462	11.4194				89.7548	11.3674	36.1462	11.4194				90.1163	-0.00582689	36.3525	-0.016407				90.0206	-0.00623696	36.3964	0.0403151				90.1761	0.000796481	36.1369	-0.00681746
	89657.3	0.000658668	36452.9	-0.00435986				89.459	11.3663	36.4333	11.4171				89.459	11.3663	36.4333	11.4171				89.8224	-0.00619034	36.6572	-0.0118689				89.7365	-0.00281139	36.684	0.0382345				89.8876	0.0025043	36.4288	-0.00722505
	89362.1	-0.000236897	36758.9	0.000702183				89.1764	11.3703	36.7318	11.4193				89.1764	11.3703	36.7318	11.4193				89.5386	-0.00265798	36.9577	-0.00894475				89.4391	-0.0045279	36.9731	0.0367455				89.5917	0.00139107	36.717	-0.00909426
	89079.4	0.00375712	37050.9	0.000332702				88.8761	11.3674	37.0209	11.4178				88.8761	11.3674	37.0209	11.4178				89.2326	-0.00768723	37.2607	-0.00505974				89.1464	-0.00439983	37.2871	0.044842				89.2834	-0.00455502	37.0061	-0.0105802
	88797.7	0.00809642	37336.4	-0.002583				88.5838	11.3677	37.3188	11.4197				88.5838	11.3677	37.3188	11.4197				88.9303	-0.0113002	37.5548	-0.00463478				88.8519	-0.00499327	37.5735	0.0423205				89.0016	-0.000254445	37.3109	-0.005992
	88512.9	0.0112755	37630.2	-0.00226297				88.2891	11.3671	37.6198	11.4228				88.2891	11.3671	37.6198	11.4228				88.6556	-0.00422533	37.8438	-0.00618493				88.5606	-0.00435711	37.8651	0.0417904				88.702	-0.00279464	37.5966	-0.00884159
	88204.1	0.00514216	37923.5	-0.00211461				88.0051	11.3705	37.9115	11.4223				88.0051	11.3705	37.9115	11.4223				88.3629	-0.00412084	38.1406	-0.00469496				88.2671	-0.00455289	38.152	0.0394376				88.4019	-0.00557457	37.8749	-0.0144985
	87895	-0.00110313	38227.1	0.00200259				87.7051	11.3678	38.1943	11.4184				87.7051	11.3678	38.1943	11.4184				88.057	-0.00914832	38.4251	-0.00794735				87.9678	-0.00700056	38.441	0.0379166				88.1189	-0.00171163	38.1635	-0.0162014
	87595.3	-0.00368923	38518.4	0.0013457				87.4088	11.3665	38.4769	11.4143				87.4088	11.3665	38.4769	11.4143				87.7668	-0.00808437	38.7122	-0.0102224				87.6742	-0.00725589	38.7376	0.0392973				87.8318	0.000571637	38.4566	-0.0161246
	87297.3	-0.00563475	38810.9	0.00117819				87.1219	11.3689	38.7774	11.4173				87.1219	11.3689	38.7774	11.4173				87.4708	-0.00922356	38.9967	-0.013517				87.399	-0.000384991	39.0327	0.0401458				87.5415	0.00159668	38.7253	-0.0255491
	87016.2	-0.00105704	39105	0.00158897				86.8343	11.3709	39.0629	11.4144				86.8343	11.3709	39.0629	11.4144				87.1913	-0.00403523	39.3007	-0.00925671				87.1138	0.00261384	39.3242	0.0395623				87.2458	0.000539466	39.0148	-0.026877
	86702.7	-0.00901068	39388.9	-0.00189075				86.5317	11.3672	39.3613	11.4165				86.5317	11.3672	39.3613	11.4165				86.8832	-0.00987886	39.5904	-0.0104934				86.8124	-0.000633055	39.6046	0.0347148				86.9573	0.00228061	39.31	-0.0260066
	86425.2	-0.00302099	39671.2	-0.00602364				86.243	11.3688	39.6414	11.4115				86.243	11.3688	39.6414	11.4115				86.5857	-0.0116342	39.8814	-0.0112671				86.5033	-0.00688552	39.9017	0.0363168				86.6634	0.00190182	39.6134	-0.0219701
	86123	-0.00657064	39960.3	-0.00751858				85.9542	11.3705	39.9412	11.4141				85.9542	11.3705	39.9412	11.4141				86.2997	-0.00893748	40.1675	-0.0139513				86.2166	-0.00444361	40.197	0.0371846				86.3598	-0.00219836	39.9081	-0.0213043
	85839.9	-0.0027856	40257.2	-0.00602053				85.6683	11.3732	40.2268	11.4113				85.6683	11.3732	40.2268	11.4113				85.9968	-0.0127945	40.4678	-0.0111131				85.9338	-0.000511283	40.5057	0.0432647				86.0666	-0.00229559	40.207	-0.019027
	85537.9	-0.00627205	40565.2	-0.000215538				85.372	11.3719	40.5289	11.4148				85.372	11.3719	40.5289	11.4148				85.7135	-0.00902469	40.7592	-0.0117167				85.6337	-0.00327872	40.7966	0.0424781				85.7741	-0.00213801	40.4924	-0.0219393
	85244.4	-0.00646047	40852.2	-0.00250138				85.0707	11.3687	40.8149	11.4121				85.0707	11.3687	40.8149	11.4121				85.4201	-0.00922303	41.0551	-0.0105873				85.3477	-0.000591489	41.0884	0.0420406				85.4813	-0.00205958	40.7939	-0.0186527
	84956.1	-0.00467723	41141.6	-0.00387978				84.7807	11.3698	41.1245	11.4186				84.7807	11.3698	41.1245	11.4186				85.1251	-0.0100055	41.3299	-0.0176052				85.045	-0.00434125	41.3737	0.0390768				85.196	0.00090168	41.0775	-0.0222746
	84665.2	-0.00385851	41429.3	-0.00594148				84.494	11.3723	41.3972	11.4107				84.494	11.3723	41.3972	11.4107				84.8332	-0.00960536	41.6322	-0.013978				84.7606	-0.00102788	41.676	0.0426894				84.8958	-0.00189562	41.3802	-0.0185036
	84371.2	-0.00427638	41738.4	0.000289629				84.2096	11.3756	41.6984	11.4139				84.2096	11.3756	41.6984	11.4139				84.553	-0.00462991	41.9144	-0.0181601				84.4693	-0.000417162	41.9718	0.0437518				84.6038	-0.00150974	41.6822	-0.0150301
	84073.7	-0.00602169	42027	-0.00138673				83.8967	11.3679	41.9881	11.4126				83.8967	11.3679	41.9881	11.4126				84.2631	-0.00343727	42.2028	-0.0199221				84.1636	-0.00532837	42.2591	0.0415922				84.3181	0.00130599	41.9708	-0.0167081
	83786.4	-0.00382926	42316.5	-0.00272861				83.6181	11.3734	42.2829	11.4133				83.6181	11.3734	42.2829	11.4133				83.9678	-0.00435419	42.4985	-0.018856				83.8669	-0.00675223	42.5473	0.0397386				84.0376	0.00611997	42.2542	-0.0204065
	83486.4	-0.00652925	42594.4	-0.00857686				83.3268	11.3741	42.5589	11.4068				83.3268	11.3741	42.5589	11.4068				83.6858	-0.000100502	42.7968	-0.0168175				83.5746	-0.00649424	42.8511	0.043907				83.7312	0.000931724	42.5639	-0.0139207
	83195.5	-0.00574252	42898.8	-0.00411614				83.0391	11.3761	42.8455	11.4043				83.0391	11.3761	42.8455	11.4043				83.3904	-0.00106555	43.0805	-0.020402				83.28	-0.00713119	43.1264	0.0370873				83.4403	0.00171119	42.8536	-0.0152059
	82890.4	-0.010463	43190.8	-0.00452205				82.7426	11.3747	43.1444	11.4066				82.7426	11.3747	43.1444	11.4066				83.0991	-0.000428506	43.37	-0.0217537				82.9836	-0.00848079	43.4273	0.040166				83.1449	0.000771843	43.1431	-0.0165579
	82593.9	-0.0117919	43484.4	-0.00427948				82.4476	11.374	43.4256	11.402				82.4476	11.374	43.4256	11.402				82.8024	-0.00186912	43.6658	-0.0206417				82.6971	-0.00597569	43.7178	0.0391888				82.8455	-0.00168726	43.419	-0.0231663
	82323.7	-0.00300149	43772.8	-0.0060582				82.1544	11.3739	43.7191	11.4022				82.1544	11.3739	43.7191	11.4022				82.5016	-0.00487921	43.964	-0.0186066				82.4113	-0.00319806	44.0175	0.0418087				82.558	0.000427	43.7173	-0.0211007
	82030.7	-0.00302613	44060.8	-0.00794549				81.8665	11.3758	44.0151	11.4034				81.8665	11.3758	44.0151	11.4034				82.2127	-0.00330583	44.2658	-0.0151915				82.1246	-0.000786023	44.3113	0.0421198				82.2504	-0.00525977	44.0048	-0.023211
	81724.9	-0.00798244	44358.7	-0.00603817				81.5903	11.3823	44.3129	11.4053				81.5903	11.3823	44.3129	11.4053				81.9041	-0.00935384	44.5502	-0.0185248				81.8212	-0.00479315	44.5895	0.0363973				81.956	-0.00581209	44.3054	-0.0202664
	81447.4	-0.00199896	44654.2	-0.00509094				81.2859	11.3779	44.6158	11.4091				81.2859	11.3779	44.6158	11.4091				81.6127	-0.00876501	44.8497	-0.0159792				81.5333	-0.00283319	44.9008	0.0435048				81.6796	0.000592021	44.6018	-0.0189356
	81137.7	-0.0084659	44943.2	-0.00662948				80.9941	11.3783	44.9004	11.4059				80.9941	11.3783	44.9004	11.4059				81.3297	-0.004891	45.1303	-0.0207916				81.2402	-0.00289488	45.193	0.0431777				81.3772	-0.00303349	44.9036	-0.0155076
	80853.9	-0.00492024	45238.5	-0.00571602				80.7061	11.3803	45.1837	11.4022				80.7061	11.3803	45.1837	11.4022				81.0418	-0.00295213	45.4078	-0.0267855				80.9486	-0.00236294	45.4838	0.0423639				81.0843	-0.00301248	45.1966	-0.0154939
	80554.5	-0.0074218	45516.2	-0.011606				80.421	11.3833	45.4732	11.4008				80.421	11.3833	45.4732	11.4008				80.7394	-0.00658287	45.713	-0.0220331				80.6635	0.000669746	45.7991	0.0510131				80.7818	-0.00669276	45.4993	-0.0117207
	80256.8	-0.00924457	45822.3	-0.00655548				80.1214	11.3807	45.762	11.3992				80.1214	11.3807	45.762	11.3992				80.4639	0.000177961	46.011	-0.0200948				80.368	-0.00028378	46.0821	0.0471217				80.4915	-0.00565442	45.7874	-0.0136323
	79965.2	-0.00871937	46106.5	-0.00993479				79.8407	11.3855	46.063	11.4023				79.8407	11.3855	46.063	11.4023				80.167	-0.0013542	46.3056	-0.0194592				80.067	-0.00341502	46.3752	0.0472003				80.2052	-0.00310279	46.072	-0.0168493
	79678.3	-0.00635341	46392.4	-0.0126646				79.5571	11.3891	46.3484	11.3994				79.5571	11.3891	46.3484	11.3994				79.8765	-0.000407413	46.6004	-0.0187595				79.774	-0.0034362	46.674	0.0494374				79.9055	-0.00570396	46.3665	-0.0162476
	79385.5	-0.00628287	46696.8	-0.00825018				79.2551	11.3856	46.6368	11.3976				79.2551	11.3856	46.6368	11.3976				79.5733	-0.00434134	46.8945	-0.0183137				79.4826	-0.00281166	46.9608	0.0470365				79.6066	-0.00799104	46.6599	-0.0161102
	79098.6	-0.00394456	46985.8	-0.0097718				78.9567	11.3835	46.929	11.3973				78.9567	11.3835	46.929	11.3973				79.283	-0.00332507	47.1812	-0.0207307				79.1905	-0.00249526	47.2517	0.04624				79.3236	-0.00412899	46.9481	-0.0179622
	78798.4	-0.0067353	47285.7	-0.0071047				78.6787	11.3893	47.228	11.3996				78.6787	11.3893	47.228	11.3996				78.982	-0.00642724	47.4798	-0.0185853				78.8862	-0.00685158	47.5619	0.0529324				79.0377	-0.00140073	47.2433	-0.0170945
	78497	-0.0100304	47581.1	-0.00618148				78.3842	11.3887	47.5249	11.4012				78.3842	11.3887	47.5249	11.4012				78.6949	-0.00415487	47.7695	-0.0198247				78.5876	-0.00902761	47.8578	0.0540544				78.7305	-0.00690263	47.5414	-0.015097
	78212.3	-0.00682375	47866.5	-0.00909195				78.0667	11.3792	47.8205	11.4022				78.0667	11.3792	47.8205	11.4022				78.4071	-0.00214475	48.0705	-0.0167136				78.2938	-0.00937033	48.1411	0.0502954				78.4334	-0.00848868	47.8303	-0.0166727
	77924.2	-0.00492397	48158.7	-0.009376				77.7643	11.3756	48.1089	11.4004				77.7643	11.3756	48.1089	11.4004				78.1134	-0.0024272	48.3608	-0.0177629				78.007	-0.0069917	48.4293	0.0484814				78.1352	-0.0105249	48.1281	-0.0148095
	77620.7	-0.00901281	48448.5	-0.010636				77.49	11.3828	48.3993	11.3994				77.49	11.3828	48.3993	11.3994				77.8145	-0.00473333	48.6504	-0.0190463				77.7053	-0.0103754	48.721	0.047954				77.8559	-0.00523008	48.4156	-0.0169393
	77333.3	-0.00683368	48742.2	-0.0103373				77.2077	11.3869	48.6897	11.3984				77.2077	11.3869	48.6897	11.3984				77.5078	-0.010041	48.9339	-0.0227154				77.4253	-0.00534361	49.0244	0.052006				77.5638	-0.00490084	48.7096	-0.0165098
	77034.9	-0.00895006	49048.9	-0.00500922				76.9075	11.3841	48.9729	11.3947				76.9075	11.3841	48.9729	11.3947				77.2254	-0.0059764	49.2273	-0.0225683				77.1298	-0.00630706	49.2977	0.0444035				77.273	-0.0040728	49.0042	-0.0158895
	76751.6	-0.00521927	49334.9	-0.00771852				76.6165	11.3849	49.2532	11.3897				76.6165	11.3849	49.2532	11.3897				76.9269	-0.0081036	49.5214	-0.0221162				76.835	-0.00701049	49.5958	0.0463738				76.9771	-0.00521811	49.3043	-0.0131432
	76447.6	-0.00945753	49628.7	-0.0073914				76.3338	11.3889	49.5625	11.3961				76.3338	11.3889	49.5625	11.3961				76.6337	-0.00819231	49.8149	-0.0219276				76.5566	-0.00137122	49.8811	0.0434198				76.6879	-0.00374958	49.5907	-0.0156722
	76154	-0.0097313	49927.1	-0.00531064				76.0482	11.3917	49.8553	11.396				76.0482	11.3917	49.8553	11.396				76.341	-0.00810041	50.103	-0.0238069				76.2612	-0.00233423	50.1873	0.0485349				76.4018	-0.00109036	49.8843	-0.0154197
	75854.1	-0.0123806	50215.8	-0.00696041				75.75	11.3897	50.141	11.3932				75.75	11.3897	50.141	11.3932				76.0577	-0.00434134	50.3874	-0.0271332				75.9526	-0.008356	50.4804	0.0485601				76.1046	-0.00270761	50.1814	-0.013842
	75563.8	-0.011351	50508.3	-0.00712074				75.4641	11.3924	50.4358	11.3939				75.4641	11.3924	50.4358	11.3939				75.7683	-0.00296569	50.6873	-0.0244432				75.6682	-0.00506275	50.7821	0.0519545				75.8035	-0.00585321	50.482	-0.0108842
	75284.6	-0.0060535	50801.7	-0.00696529				75.1755	11.3941	50.7259	11.3928				75.1755	11.3941	50.7259	11.3928				75.4792	-0.00146623	50.9826	-0.0235174				75.3749	-0.00516893	51.0699	0.0499491				75.5075	-0.0070345	50.7689	-0.0132214
	74983.8	-0.00907378	51100.9	-0.00456512				74.8713	11.3898	51.0271	11.396				74.8713	11.3898	51.0271	11.396				75.1818	-0.0031557	51.2801	-0.0217883				75.0879	-0.00288832	51.3508	0.0452745				75.2088	-0.0092576	51.0485	-0.0184228
	74680.4	-0.0131118	51403.8	-0.000701474				74.574	11.3881	51.3029	11.3893				74.574	11.3881	51.3029	11.3893				74.8976	0.00020836	51.566	-0.0245286				74.7826	-0.00764983	51.6438	0.0452845				74.9193	-0.00791988	51.3483	-0.0157598
	74402.6	-0.00723604	51682.9	-0.00609152				74.292	11.3923	51.6054	11.393				74.292	11.3923	51.6054	11.393				74.6062	0.000829716	51.863	-0.0229549				74.5006	-0.00340625	51.9427	0.047579				74.6297	-0.00660041	51.642	-0.0154739
	74115.1	-0.00510591	51961.1	-0.0118018				73.9884	11.3882	51.9035	11.395				73.9884	11.3882	51.9035	11.395				74.3204	0.00361771	52.1517	-0.0246049				74.2088	-0.00295044	52.2274	0.0443992				74.34	-0.00532092	51.9299	-0.0174495
	73811.9	-0.00907724	52254.7	-0.0115503				73.7023	11.3909	52.1915	11.3931				73.7023	11.3909	52.1915	11.3931				74.0254	0.00281024	52.4434	-0.0251033				73.9083	-0.00586659	52.5231	0.0454361				74.043	-0.00690972	52.2165	-0.0199192
	73519.1	-0.00902451	52552.9	-0.00953889				73.4028	11.3884	52.4818	11.392				73.4028	11.3884	52.4818	11.392				73.7161	-0.00348743	52.7406	-0.0234842				73.6162	-0.00550438	52.8186	0.0464361				73.7575	-0.00401688	52.5047	-0.0217405
	73236.5	-0.00499123	52846.2	-0.00942616				73.1124	11.3894	52.7674	11.3892				73.1124	11.3894	52.7674	11.3892				73.4222	-0.00384876	53.0389	-0.0214243				73.3158	-0.00837417	53.114	0.0473795				73.4579	-0.00655849	52.8054	-0.0187679
	72936.4	-0.00776957	53135.1	-0.0109647				72.8118	11.3864	53.0613	11.3895				72.8118	11.3864	53.0613	11.3895				73.1291	-0.00392595	53.3292	-0.0224331				73.0378	-0.00260587	53.409	0.0481577				73.1664	-0.00599386	53.1062	-0.0157339
	72651.6	-0.00459215	53431.2	-0.00978784				72.519	11.3865	53.3406	11.3843				72.519	11.3865	53.3406	11.3843				72.8423	-0.00151958	53.6286	-0.0199519				72.7538	0.000869065	53.7045	0.0491207				72.8694	-0.00755943	53.4008	-0.0151109
	72356.5	-0.0054247	53727.5	-0.00848823				72.2271	11.3869	53.6542	11.3922				72.2271	11.3869	53.6542	11.3922				72.5522	-0.000413263	53.932	-0.015899				72.4528	-0.00225101	53.9874	0.0452392				72.5765	-0.00753178	53.6843	-0.0187763
	72049.5	-0.0108382	54016.6	-0.00999922				71.9263	11.3839	53.9422	11.3903				71.9263	11.3839	53.9422	11.3903				72.2718	0.00446816	54.2184	-0.0184653				72.1572	-0.00327322	54.2878	0.0481019				72.2757	-0.0105773	53.9752	-0.0195811
	71752.7	-0.0123363	54304.2	-0.012076				71.6387	11.3859	54.2231	11.3856				71.6387	11.3859	54.2231	11.3856				71.9799	0.0048629	54.5015	-0.0222978				71.8659	-0.00260994	54.589	0.0513013				71.988	-0.00852652	54.2558	-0.0243453
	71469.2	-0.00865263	54581	-0.0183005				71.3493	11.3873	54.5246	11.3889				71.3493	11.3873	54.5246	11.3889				71.6823	0.00306211	54.8106	-0.0160325				71.5852	0.00212161	54.867	0.0454933				71.7121	-0.00192664	54.5505	-0.0236916
	71182.3	-0.00631433	54871.7	-0.0191985				71.0584	11.3881	54.8124	11.3869				71.0584	11.3881	54.8124	11.3869				71.3844	0.001175	55.114	-0.0120002				71.27	-0.00645879	55.1613	0.0460034				71.4026	-0.00833101	54.8374	-0.0260256
	70883.5	-0.00855701	55181.1	-0.012857				70.7706	11.3901	55.1006	11.3851				70.7706	11.3901	55.1006	11.3851				71.0926	0.00162052	55.3988	-0.0151635				70.9808	-0.00500018	55.4591	0.0478824				71.1134	-0.00685894	55.1481	-0.0191854
	70588.8	-0.00922223	55474.1	-0.0128208				70.4754	11.3892	55.3812	11.3803				70.4754	11.3892	55.3812	11.3803				70.8005	0.00194755	55.6767	-0.0210073				70.6829	-0.00689749	55.7552	0.0491024				70.8207	-0.00676579	55.4234	-0.0259996
	70299.3	-0.00787228	55769.1	-0.0120603				70.1775	11.3874	55.6968	11.3891				70.1775	11.3874	55.6968	11.3891				70.4937	-0.00338214	55.9677	-0.0217577				70.3921	-0.00608683	56.0423	0.0468217				70.5349	-0.00396291	55.7349	-0.018864
	70003.9	-0.00881961	56061.4	-0.0122857				69.8891	11.3891	55.9853	11.3873				69.8891	11.3891	55.9853	11.3873				70.2094	-4.03248e-05	56.267	-0.0193309				70.1011	-0.00530328	56.3532	0.0537617				70.2349	-0.00667211	56.0341	-0.0164279
	69715.1	-0.00722594	56354.4	-0.0122966				69.6036	11.392	56.2922	11.3927				69.6036	11.392	56.2922	11.3927				69.914	-0.000965313	56.5695	-0.0156294				69.8279	0.00234371	56.656	0.0575699				69.9453	-0.0054091	56.3162	-0.0206605
	69431.7	-0.00352279	56638.7	-0.0156527				69.2951	11.386	56.5868	11.3933				69.2951	11.386	56.5868	11.3933				69.6298	0.00241036	56.8619	-0.0158447				69.5382	0.00359662	56.9464	0.0565619				69.6561	-0.00391576	56.6131	-0.0191033
	69133.1	-0.00570937	56932	-0.015507				69.0008	11.3855	56.8931	11.3985				69.0008	11.3855	56.8931	11.3985				69.3386	0.00310917	57.1524	-0.0167973				69.2325	-0.00130245	57.2353	0.054971				69.3674	-0.00229337	56.9085	-0.0181956
	68841.9	-0.00498671	57229.6	-0.0137234				68.7011	11.3829	57.1673	11.3913				68.7011	11.3829	57.1673	11.3913				69.0442	0.0025324	57.4387	-0.0193716				68.9314	-0.00444574	57.5273	0.0546075				69.064	-0.00632771	57.1933	-0.0213428
	68554.4	-0.00287432	57514.8	-0.0167104				68.4107	11.3839	57.4408	11.3837				68.4107	11.3839	57.4408	11.3837				68.7569	0.00474202	57.7278	-0.0208893				68.6321	-0.00690724	57.8252	0.0565394				68.7675	-0.00767669	57.4787	-0.0242769
	68251	-0.00692399	57812.9	-0.0147364				68.1301	11.3887	57.7315	11.3828				68.1301	11.3887	57.7315	11.3828				68.4459	-0.00223116	58.0302	-0.0172412				68.3549	-0.000803571	58.1131	0.0545577				68.4766	-0.00688437	57.7774	-0.0220499
	67956.9	-0.0073579	58108.4	-0.0137767				67.8375	11.3888	58.0282	11.3843				67.8375	11.3888	58.0282	11.3843				68.1557	-0.00116454	58.3188	-0.0189137				68.073	0.00345464	58.3833	0.0457371				68.1898	-0.00449909	58.0803	-0.0182041
	67668.8	-0.00546263	58401.5	-0.0137244				67.5481	11.3902	58.3198	11.3837				67.5481	11.3902	58.3198	11.3837				67.8704	0.00178989	58.6084	-0.0202204				67.7804	0.00360938	58.6633	0.0407391				67.8905	-0.00694721	58.3636	-0.0219661
	67384.1	-0.00228788	58694.3	-0.0137941				67.2602	11.3921	58.614	11.3842				67.2602	11.3921	58.614	11.3842				67.5667	-0.00233325	58.9023	-0.0198591				67.4677	-0.00400075	58.9613	0.0426734				67.6076	-0.00302604	58.6553	-0.0224622
	67091.3	-0.00221653	58974.6	-0.0186788				66.9736	11.3946	58.9155	11.3875				66.9736	11.3946	58.9155	11.3875				67.2669	-0.00496748	59.2084	-0.0147995				67.1737	-0.0044289	59.2653	0.0469486				67.3134	-0.00351162	58.9334	-0.0281894
	66796	-0.00309526	59270.4	-0.0176052				66.6766	11.393	59.2091	11.3878				66.6766	11.393	59.2091	11.3878				66.9823	-0.00172714	59.4918	-0.0185016				66.8787	-0.00521422	59.5524	0.0446818				67.0089	-0.00796632	59.2337	-0.0253587
	66500.9	-0.00395006	59577.8	-0.0120261				66.3959	11.3978	59.5037	11.3884				66.3959	11.3978	59.5037	11.3884				66.6966	0.0010558	59.7959	-0.0141923				66.586	-0.00509244	59.8557	0.0486604				66.7329	-0.00139665	59.5284	-0.024677
	66195.6	-0.00870342	59861.1	-0.01574				66.093	11.394	59.7936	11.3872				66.093	11.394	59.7936	11.3872				66.4088	0.00306016	60.0919	-0.0130175				66.3011	-0.00195899	60.1629	0.0541639				66.4396	-0.00154377	59.8155	-0.026963
	65903.3	-0.00842912	60151.2	-0.0168461				65.7999	11.3939	60.0787	11.3841				65.7999	11.3939	60.0787	11.3841				66.1108	0.00110357	60.3828	-0.0138108				66.0041	-0.00351517	60.462	0.0565256				66.1347	-0.00613725	60.1001	-0.0301881
	65600.5	-0.0122395	60445.3	-0.0164175				65.5042	11.3928	60.3784	11.3868				65.5042	11.3928	60.3784	11.3868				65.8204	0.00211142	60.6863	-0.00974238				65.7093	-0.00422391	60.7463	0.0531882				65.8352	-0.00867479	60.3822	-0.0343958
	65308.3	-0.0119501	60733.9	-0.0181091				65.2237	11.3977	60.6663	11.3848				65.2237	11.3977	60.6663	11.3848				65.5211	-0.000338019	60.9753	-0.0112854				65.4143	-0.00503599	61.044	0.0550213				65.5443	-0.00789533	60.6896	-0.028833
	65021	-0.00974521	61035	-0.014966				64.9138	11.3911	60.9597	11.385				64.9138	11.3911	60.9597	11.385				65.2314	0.000912404	61.2705	-0.0104223				65.1218	-0.00484252	61.3251	0.0504318				65.2536	-0.00699577	60.9825	-0.0288772
	64730.2	-0.00893535	61328.6	-0.0147438				64.6214	11.3913	61.2422	11.3809				64.6214	11.3913	61.2422	11.3809				64.9424	0.00248445	61.5627	-0.0107107				64.8346	-0.0026064	61.6182	0.0504872				64.9545	-0.00938788	61.2772	-0.0281932
	64439.2	-0.00816369	61622.9	-0.0142325				64.3294	11.3917	61.5357	11.3811				64.3294	11.3917	61.5357	11.3811				64.6523	0.00357286	61.8711	-0.00475886				64.5367	-0.00452905	61.9067	0.048757				64.6601	-0.00994063	61.564	-0.0305918
	64146.7	-0.00799264	61911.5	-0.0159072				64.0403	11.3932	61.8367	11.3842				64.0403	11.3932	61.8367	11.3842				64.3562	0.0023687	62.1649	-0.00442429				64.2562	0.000311609	62.2126	0.053746				64.3751	-0.00685574	61.8666	-0.0268626
	63843.7	-0.011843	62213.2	-0.0125248				63.7537	11.3957	62.134	11.3859				63.7537	11.3957	62.134	11.3859				64.0645	0.00287299	62.4547	-0.0056655				63.9692	0.00262971	62.5037	0.0530369				64.0804	-0.00749651	62.1565	-0.0280535
	63557.6	-0.00920566	62501.1	-0.0145037				63.4475	11.3906	62.4208	11.3835				63.4475	11.3906	62.4208	11.3835				63.7722	0.00313683	62.7379	-0.00942767				63.6656	-0.00150345	62.8025	0.0552726				63.7926	-0.00552228	62.4527	-0.0267935
	63265	-0.0090604	62809.7	-0.00844516				63.1813	11.4009	62.7117	11.3827				63.1813	11.4009	62.7117	11.3827				63.489	0.00687941	63.038	-0.00666954				63.3894	0.00498671	63.0883	0.052507				63.5068	-0.00273987	62.7552	-0.0231043
	62964.3	-0.01203	63095.7	-0.0111465				62.877	11.3965	63.0181	11.3879				62.877	11.3965	63.0181	11.3879				63.1882	0.00385957	63.3223	-0.010035				63.0887	0.00200596	63.3913	0.0563872				63.2115	-0.00364004	63.047	-0.0235523
	62672.5	-0.0115777	63390.5	-0.0104288				62.5744	11.3928	63.3047	11.3854				62.5744	11.3928	63.3047	11.3854				62.8841	-0.00042115	63.611	-0.0116867				62.7914	0.000327384	63.6932	0.0598512				62.9199	-0.00310164	63.3385	-0.0241121
	62377	-0.0125544	63662.1	-0.0186934				62.297	11.3988	63.587	11.3813				62.297	11.3988	63.587	11.3813				62.6053	0.00506178	63.9082	-0.0100529				62.491	-0.00253621	63.9881	0.0605769				62.6278	-0.0027848	63.6251	-0.0265694
	62095.8	-0.00801674	63952.1	-0.0198476				61.9979	11.3965	63.8862	11.3837				61.9979	11.3965	63.8862	11.3837				62.3065	0.00278152	64.2023	-0.0096253				62.1946	-0.00387144	64.2705	0.0565056				62.3369	-0.00195597	63.9181	-0.0265695
	61802.8	-0.00803075	64259.5	-0.0142712				61.6994	11.3943	64.1714	11.3807				61.6994	11.3943	64.1714	11.3807				62.031	0.00955449	64.5052	-0.00574792				61.915	0.00129252	64.555	0.0532025				62.0405	-0.00328758	64.2095	-0.0271929
	61513.7	-0.00654378	64551.6	-0.0145891				61.4162	11.3981	64.4615	11.3796				61.4162	11.3981	64.4615	11.3796				61.7305	0.00662541	64.781	-0.0124099				61.6156	-0.0011929	64.8604	0.058041				61.7447	-0.00437059	64.4764	-0.0372806
	61217.1	-0.0079493	64855.9	-0.0102147				61.1112	11.3935	64.7519	11.3786				61.1112	11.3935	64.7519	11.3786				61.4405	0.0077927	65.0861	-0.00770487				61.3267	0.000406704	65.1512	0.0572046				61.451	-0.00468494	64.7761	-0.0346732
	60919.1	-0.00988941	65151.3	-0.00928338				60.8212	11.3946	65.0402	11.3768				60.8212	11.3946	65.0402	11.3768				61.1429	0.00599279	65.3785	-0.00793175				61.037	0.00166138	65.4458	0.0578117				61.1556	-0.00561932	65.0744	-0.0326236
	60631.5	-0.00780023	65439.7	-0.011039				60.528	11.3945	65.3341	11.3772				60.528	11.3945	65.3341	11.3772				60.8512	0.00648954	65.6725	-0.00752195				60.7243	-0.00598384	65.7283	0.0537498				60.8675	-0.00371981	65.3664	-0.0329845
	60346.8	-0.0045988	65717.1	-0.0170661				60.2266	11.3913	65.6204	11.3746				60.2266	11.3913	65.6204	11.3746				60.5595	0.00698	65.975	-0.0038609				60.4443	-0.000954767	66.0027	0.0465983				60.5683	-0.00614975	65.6587	-0.0332502
	60055.9	-0.0037783	66022.4	-0.0123029				59.9323	11.3908	65.9159	11.3756				59.9323	11.3908	65.9159	11.3756				60.2723	0.0092279	66.2601	-0.00691335				60.1584	0.00176622	66.306	0.0505882				60.2795	-0.00452515	65.9567	-0.0312958
	59755.5	-0.00665713	66303.4	-0.0169295				59.6397	11.3909	66.2164	11.3785				59.6397	11.3909	66.2164	11.3785				59.9824	0.0104058	66.5615	-0.00362143				59.8624	0.000607708	66.5951	0.0490837				59.9798	-0.00710851	66.2427	-0.0340129
	59460.6	-0.0074202	66604.7	-0.0137162				59.3568	11.3948	66.5153	11.3808				59.3568	11.3948	66.5153	11.3808				59.6741	0.00445265	66.8506	-0.00513374				59.5616	-0.00242596	66.8892	0.0494968				59.6852	-0.00776983	66.5363	-0.0337484
	59159.4	-0.0106042	66890.3	-0.0165644				59.0627	11.3943	66.7974	11.3766				59.0627	11.3943	66.7974	11.3766				59.3959	0.0101954	67.1382	-0.00719687				59.2869	0.00466092	67.1935	0.0539033				59.3835	-0.0111147	66.8489	-0.0261679
	58875.7	-0.00702112	67184.7	-0.0160237				58.7706	11.3947	67.0888	11.3759				58.7706	11.3947	67.0888	11.3759				59.0971	0.00793326	67.4255	-0.00940773				58.9974	0.00598597	67.4844	0.0530891				59.0968	-0.00868986	67.1316	-0.0301474
	58588.9	-0.00461874	67482.9	-0.0140096				58.4854	11.3977	67.3832	11.3765				58.4854	11.3977	67.3832	11.3765				58.7974	0.00531099	67.7215	-0.00822945				58.6928	0.00149468	67.777	0.0529633				58.8082	-0.00701368	67.422	-0.0311079
	58298.2	-0.00376173	67784.3	-0.0107153				58.1946	11.3986	67.6788	11.3775				58.1946	11.3986	67.6788	11.3775				58.5062	0.00602984	68.0123	-0.0090815				58.4004	0.00172732	68.0686	0.0524132				58.5262	-0.00278064	67.7152	-0.0310458
	58013.9	-0.000374356	68077.1	-0.0107894				57.8886	11.3935	67.9678	11.376				57.8886	11.3935	67.9678	11.376				58.2205	0.00882944	68.3153	-0.0051738				58.1092	0.00238926	68.3635	0.0531539				58.2266	-0.00535637	68.0072	-0.0314063
	57710.5	-0.0044133	68363.4	-0.0133591				57.6051	11.3971	68.2544	11.3735				57.6051	11.3971	68.2544	11.3735				57.9205	0.00612121	68.5947	-0.0104405				57.8068	-0.00125264	68.6626	0.0555522				57.9436	-0.00149609	68.3154	-0.0255294
	57427.2	-0.000697752	68664.2	-0.0103415				57.313	11.3975	68.566	11.3807				57.313	11.3975	68.566	11.3807				57.6218	0.00388057	68.894	-0.00800256				57.5074	-0.00373328	68.9416	0.0501308				57.6686	0.00549383	68.5974	-0.0297664
	57132.1	-0.0015116	68966.6	-0.00670109				57.0194	11.3973	68.8421	11.3742				57.0194	11.3973	68.8421	11.3742				57.33	0.00433939	69.1823	-0.00980654				57.2202	-0.00150114	69.2337	0.0498059				57.3646	0.00120008	68.8936	-0.0285304
	56834.7	-0.00321774	69262.7	-0.00549046				56.7306	11.3988	69.1382	11.3754				56.7306	11.3988	69.1382	11.3754				57.0341	0.00319496	69.4882	-0.00481106				56.9214	-0.00377511	69.5318	0.0517963				57.0819	0.0051645	69.1788	-0.0315366
	56545.9	-0.00160714	69549.6	-0.00784844				56.442	11.4006	69.4295	11.3748				56.442	11.4006	69.4295	11.3748				56.7392	0.00245166	69.7638	-0.0115284				56.6361	-0.000807825	69.8115	0.0466536				56.7738	-0.00067267	69.4678	-0.0330403
	56244.5	-0.00487744	69840.3	-0.00872327				56.149	11.4006	69.7268	11.3765				56.149	11.4006	69.7268	11.3765				56.4429	0.001182	70.0589	-0.0106987				56.3486	0.00133382	70.0965	0.0435482				56.4716	-0.00422435	69.7645	-0.0315939
	55949.5	-0.0056655	70132.4	-0.00904108				55.8544	11.3999	70.013	11.3738				55.8544	11.3999	70.013	11.3738				56.1476	0.000270398	70.3637	-0.00609906				56.0631	0.00421425	70.3919	0.0444885				56.1754	-0.00549551	70.0412	-0.0379305
	55653.2	-0.00695704	70416.4	-0.0125298				55.5559	11.3978	70.3	11.3715				55.5559	11.3978	70.3	11.3715				55.8597	0.00222983	70.662	-0.00407697				55.7654	0.00236782	70.6852	0.0446317				55.889	-0.0029555	70.3389	-0.0360838
	55369.4	-0.00340607	70712.5	-0.0113183				55.2696	11.4003	70.5967	11.373				55.2696	11.4003	70.5967	11.373				55.5674	0.00250342	70.9432	-0.00860682				55.4742	0.00307027	70.9855	0.047478				55.5947	-0.0034838	70.6397	-0.0330498
	55078.6	-0.00254808	71005.8	-0.0111842				54.977	11.4005	70.891	11.3735				54.977	11.4005	70.891	11.3735				55.2888	0.00804528	71.2444	-0.00544447				55.1841	0.00416994	71.2678	0.0433426				55.298	-0.00492086	70.925	-0.0360098
	54785.8	-0.00249003	71305.6	-0.00855187				54.6713	11.3956	71.1824	11.3728				54.6713	11.3956	71.1824	11.3728				54.9804	0.00208368	71.5285	-0.00887048				54.8888	0.00327464	71.5737	0.048361				55.013	-0.00180478	71.2201	-0.0352043
	54501.7	0.00093456	71595.8	-0.00962504				54.3886	11.3995	71.4706	11.371				54.3886	11.3995	71.4706	11.371				54.6792	-0.00109994	71.8123	-0.0123958				54.5896	0.000858519	71.8467	0.0406231				54.7191	-0.00216141	71.5161	-0.0340123
	54207.3	0.000393854	71891.6	-0.00851943				54.1055	11.4033	71.7764	11.376				54.1055	11.4033	71.7764	11.376				54.3869	-0.000816953	72.1067	-0.0118648				54.3003	0.00229222	72.1591	0.0481291				54.4261	-0.00220838	71.8157	-0.0314623
	53902.1	-0.00434258	72189.3	-0.00670561				53.8032	11.3997	72.0573	11.3713				53.8032	11.3997	72.0573	11.3713				54.0845	-0.00448562	72.3994	-0.0119431				53.9982	-0.00124865	72.4554	0.0494283				54.1274	-0.0044172	72.1131	-0.0297601
	53612	-0.00321863	72488.1	-0.00441844				53.5109	11.4	72.3554	11.3733				53.5109	11.4	72.3554	11.3733				53.7904	-0.00493815	72.6946	-0.0111147				53.7029	-0.00215556	72.7456	0.0483402				53.8297	-0.00624263	72.3938	-0.0344954
	53310.3	-0.00661078	72766.1	-0.0102088				53.2184	11.4002	72.6386	11.3695				53.2184	11.4002	72.6386	11.3695				53.4988	-0.00441206	73.0045	-0.00452923				53.4045	-0.00423942	73.0408	0.0492288				53.5363	-0.00638745	72.6945	-0.0315139
	53025.8	-0.003324	73057.5	-0.0108478				52.9328	11.4031	72.9419	11.3735				52.9328	11.4031	72.9419	11.3735				53.2148	-0.000916569	73.2776	-0.0122229				53.1156	-0.00267127	73.325	0.0458175				53.2349	-0.00968521	72.9777	-0.0352838
	52740.2	-0.000490101	73350.7	-0.0107342				52.63	11.3993	73.2293	11.3713				52.63	11.3993	73.2293	11.3713				52.9125	-0.00453977	73.5743	-0.0107877				52.831	0.000581031	73.6186	0.0460559				52.9401	-0.0103879	73.2714	-0.0350038
	52452.1	0.001422	73641	-0.0117896				52.3342	11.3981	73.5191	11.3701				52.3342	11.3981	73.5191	11.3701				52.6112	-0.00776664	73.8756	-0.00759196				52.5521	0.00600246	73.9124	0.0463831				52.6422	-0.0122992	73.5598	-0.0367649
	52153.8	-0.000649716	73933.2	-0.0120933				52.034	11.3954	73.8201	11.3732				52.034	11.3954	73.8201	11.3732				52.3365	-0.000695802	74.1669	-0.00822758				52.2497	0.00235692	74.212	0.048947				52.3442	-0.0142393	73.8598	-0.034065
	51854.8	-0.00299653	74230.6	-0.0103515				51.7477	11.3979	74.1027	11.3692				51.7477	11.3979	74.1027	11.3692				52.0318	-0.00521794	74.4493	-0.0123229				51.9413	-0.00358687	74.5051	0.048998				52.0603	-0.0107376	74.1317	-0.0421831
	51567.2	-0.000888563	74520.4	-0.0115715				51.4546	11.3979	74.3815	11.3637				51.4546	11.3979	74.3815	11.3637				51.7303	-0.0085384	74.7505	-0.00912129				51.6514	-0.00240123	74.7848	0.0438673				51.7832	-0.00456556	74.4331	-0.0389405
	51280.7	0.00160271	74810.8	-0.0125905				51.1578	11.3964	74.6808	11.3662				51.1578	11.3964	74.6808	11.3662				51.4389	-0.00790144	75.0536	-0.00521094				51.3527	-0.00463247	75.0802	0.0447947				51.4953	-0.00262288	74.7213	-0.0407813
	50965.9	-0.00684901	75105.5	-0.0119198				50.8657	11.3967	74.9861	11.371				50.8657	11.3967	74.9861	11.371				51.1565	-0.00382004	75.3469	-0.00506781				51.0488	-0.00887074	75.38	0.0474419				51.1874	-0.0083903	75.0063	-0.0438525
	50677.1	-0.00524027	75381.4	-0.0185146				50.5842	11.4012	75.2969	11.3779				50.5842	11.4012	75.2969	11.3779				50.8737	0.000107237	75.6454	-0.00292244				50.7655	-0.00512151	75.6805	0.0503608				50.8935	-0.00877042	75.308	-0.0404755
	50387.3	-0.00399171	75675	-0.0182817				50.2916	11.4013	75.5756	11.3724				50.2916	11.4013	75.5756	11.3724				50.5791	-0.000522804	75.9282	-0.00687746				50.4736	-0.00470533	75.984	0.0544409				50.5944	-0.011107	75.6036	-0.0394949
	50097.9	-0.0026134	75978	-0.0143921				50.0082	11.405	75.8621	11.3698				50.0082	11.405	75.8621	11.3698				50.2824	-0.00194649	76.2319	-0.00272392				50.1719	-0.00808951	76.257	0.0466879				50.3144	-0.00611501	75.9074	-0.0352733
	49815.8	0.00156301	76275.5	-0.0126646				49.7195	11.4067	76.1725	11.3766				49.7195	11.4067	76.1725	11.3766				49.9997	0.00201243	76.5177	-0.00549055				49.8957	-0.00158906	76.5618	0.0512757				50.0126	-0.00952223	76.2047	-0.0335973
	49496.8	-0.00850268	76573.6	-0.0106667				49.4307	11.4083	76.4619	11.3752				49.4307	11.4083	76.4619	11.3752				49.7052	0.00144008	76.8138	-0.00427886				49.5913	-0.00600059	76.8561	0.0518108				49.7347	-0.00370208	76.5007	-0.0324521
	49203	-0.00882802	76862.2	-0.012343				49.132	11.4061	76.748	11.3725				49.132	11.4061	76.748	11.3725				49.4072	-0.000536984	77.1094	-0.00327996				49.298	-0.0061634	77.1483	0.0514913				49.4548	0.00135917	76.7875	-0.0348262
	48921.8	-0.00425652	77151.9	-0.0136102				48.8545	11.4121	77.0395	11.372				48.8545	11.4121	77.0395	11.372				49.1201	0.00174336	77.4015	-0.00361239				49.0074	-0.00521909	77.4511	0.0552963				49.1471	-0.00434675	77.0778	-0.0358521
	48628.4	-0.00444228	77453.5	-0.0102777				48.5632	11.4127	77.3487	11.3782				48.5632	11.4127	77.3487	11.3782				48.8322	0.00370757	77.6793	-0.00946276				48.7148	-0.00506621	77.7405	0.0539182				48.8654	1.38256e-05	77.3878	-0.0292609
	48334.5	-0.00478633	77742.7	-0.0117326				48.2648	11.4106	77.629	11.3733				48.2648	11.4106	77.629	11.3733				48.5279	-0.000660351	77.9734	-0.00903204				48.428	-0.00270406	78.0195	0.0485271				48.5692	-0.00123855	77.6716	-0.0328147
	48033.9	-0.00774608	78020.6	-0.0175835				47.9621	11.4069	77.9244	11.3743				47.9621	11.4069	77.9244	11.3743				48.2431	0.00246903	78.2745	-0.00590089				48.1328	-0.00356772	78.3195	0.0512192				48.2768	-0.000985786	77.961	-0.0342098
	47748	-0.00501002	78322.7	-0.0140294				47.6789	11.4106	78.2148	11.3733				47.6789	11.4106	78.2148	11.3733				47.9529	0.0035601	78.5601	-0.00875872				47.8306	-0.00713447	78.6113	0.0507902				47.9847	-0.000676481	78.2465	-0.0371061
	47455.9	-0.00465924	78622.3	-0.0114851				47.3796	11.4082	78.5065	11.3728				47.3796	11.4082	78.5065	11.3728				47.6549	0.00159642	78.8539	-0.00840723				47.5423	-0.00532677	78.9054	0.0512197				47.6962	0.00106723	78.5453	-0.0348439
	47158.3	-0.00644904	78906	-0.0150557				47.0937	11.4109	78.7921	11.3699				47.0937	11.4109	78.7921	11.3699				47.3671	0.0036123	79.1451	-0.00910117				47.2408	-0.00862144	79.1997	0.0517557				47.4113	0.00420654	78.8305	-0.0378262
	46867.8	-0.00551732	79199.7	-0.0147659				46.8003	11.4107	79.0872	11.3707				46.8003	11.4107	79.0872	11.3707				47.0703	0.00213748	79.4343	-0.010569				46.965	-0.00198292	79.4971	0.0534628				47.1144	0.00268581	79.1251	-0.0372258
	46580.3	-0.00338799	79483.7	-0.018252				46.5085	11.4112	79.3803	11.3708				46.5085	11.4112	79.3803	11.3708				46.7794	0.00294717	79.7268	-0.0107336				46.674	-0.00122127	79.7907	0.0537092				46.8178	0.00128295	79.4104	-0.0401652
	46287.7	-0.00323033	79772.8	-0.0197558				46.2201	11.413	79.6737	11.371				46.2201	11.413	79.6737	11.371				46.4801	0.000498521	80.0219	-0.00992211				46.3818	-0.000920469	80.0799	0.0522543				46.5187	-0.00109524	79.7009	-0.0411262
	45987.2	-0.00613761	80064.7	-0.0201591				45.925	11.4121	79.9653	11.3705				45.925	11.4121	79.9653	11.3705				46.1967	0.00417614	80.3214	-0.00739113				46.0866	-0.00176321	80.3754	0.0532275				46.2213	-0.00281343	79.9953	-0.0405895
	45704.5	-0.00218534	80355.5	-0.0210072				45.6266	11.41	80.2467	11.366				45.6266	11.41	80.2467	11.366				45.8958	0.00112998	80.5973	-0.0139976				45.7993	0.00042824	80.6558	0.0483564				45.9193	-0.00630866	80.2739	-0.0461156
	45426.3	0.00354539	80645	-0.0223473				45.3364	11.4111	80.5502	11.37				45.3364	11.4111	80.5502	11.37				45.6169	0.00657613	80.8986	-0.0107595				45.5021	-0.00122889	80.9446	0.0467455				45.6318	-0.00419918	80.5583	-0.0494528
	45117.7	-0.00250244	80951.1	-0.0172665				45.0381	11.4091	80.8541	11.3743				45.0381	11.4091	80.8541	11.3743				45.3207	0.00530515	81.1883	-0.0120511				45.1983	-0.00543064	81.2353	0.0458516				45.3464	-0.00128375	80.8574	-0.0470914
	44821.5	-0.00377449	81238	-0.0196049				44.7443	11.4087	81.1395	11.3714				44.7443	11.4087	81.1395	11.3714				45.0189	0.00190333	81.4853	-0.0104716				44.9149	-0.00172679	81.5423	0.0512927				45.055	-0.000652375	81.1562	-0.0448367
	44529.5	-0.0033934	81540.9	-0.0157626				44.4535	11.4096	81.4361	11.3727				44.4535	11.4096	81.4361	11.3727				44.7242	0.00124856	81.778	-0.010572				44.6177	-0.00335467	81.8377	0.0522271				44.7558	-0.0030552	81.4488	-0.0449739
	44238.6	-0.0025791	81823.6	-0.019738				44.1573	11.4083	81.7324	11.3741				44.1573	11.4083	81.7324	11.3741				44.43	0.000737279	82.0649	-0.0129428				44.3212	-0.00472287	82.1247	0.04991				44.4661	-0.00179397	81.7538	-0.0403065
	43947.5	-0.00187063	82109.4	-0.0225185				43.8753	11.4125	82.0234	11.3733				43.8753	11.4125	82.0234	11.3733				44.1314	-0.00140667	82.3629	-0.0109643				44.0278	-0.0048754	82.4249	0.0527121				44.1722	-0.00217683	82.0417	-0.0422875
	43661.1	0.000670455	82389.9	-0.0273418				43.58	11.4117	82.3209	11.375				43.58	11.4117	82.3209	11.375				43.842	-4.44016e-05	82.6728	-0.00441862				43.7406	-0.00263396	82.715	0.0515955				43.8735	-0.00436163	82.3294	-0.0443244
	43359	-0.00285951	82715.1	-0.0148329				43.2867	11.4115	82.5972	11.3686				43.2867	11.4115	82.5972	11.3686				43.5555	0.00244156	82.9663	-0.00422958				43.4503	-0.00160776	83.0086	0.0518674				43.5786	-0.00512479	82.627	-0.042527
	43062.8	-0.00408973	83007.5	-0.0150885				43.0075	11.4169	82.8887	11.368				43.0075	11.4169	82.8887	11.368				43.2626	0.00247346	83.2537	-0.00638975				43.1559	-0.00217931	83.3132	0.0563707				43.2931	-0.00223825	82.9164	-0.0439039
	42760.3	-0.0077755	83302.8	-0.0141794				42.7159	11.4174	83.1819	11.3681				42.7159	11.4174	83.1819	11.3681				42.9811	0.00691326	83.5326	-0.0118181				42.8581	-0.00402539	83.5979	0.0531762				42.9948	-0.00429623	83.2177	-0.0406782
	42486.8	-0.000247532	83599	-0.0129039				42.4189	11.4159	83.4848	11.372				42.4189	11.4159	83.4848	11.372				42.6676	-0.00102691	83.8507	-0.00210478				42.5671	-0.00325479	83.8898	0.0527561				42.7049	-0.00309597	83.509	-0.0413242
	42195.9	0.000561356	83879.2	-0.0178757				42.1208	11.4139	83.7722	11.3698				42.1208	11.4139	83.7722	11.3698				42.3762	-0.000394828	84.1359	-0.00510999				42.2751	-0.00287299	84.1838	0.0531433				42.4133	-0.00259275	83.8115	-0.0376382
	41896.5	-0.00194906	84186.4	-0.0123439				41.8228	11.4119	84.0568	11.3666				41.8228	11.4119	84.0568	11.3666				42.0771	-0.00279313	84.4355	-0.00253364				41.9808	-0.00339552	84.4573	0.0456266				42.1241	-0.00110162	84.0956	-0.0410474
	41611.1	0.00100581	84458.2	-0.0205293				41.5178	11.4072	84.3505	11.3668				41.5178	11.4072	84.3505	11.3668				41.7889	-0.000913556	84.7355	0.000178492				41.7031	0.00249783	84.758	0.0486127				41.8271	-0.00266764	84.4037	-0.0351959
	41316.3	0.000270309	84764.2	-0.0155072				41.2183	11.4047	84.6421	11.3663				41.2183	11.4047	84.6421	11.3663				41.5087	0.00402716	85.0128	-0.00588423				41.4277	0.00931352	85.0504	0.0484067				41.5347	-0.00244599	84.6862	-0.0392395
	41017	-0.00218055	85056.9	-0.0155902				40.93	11.4065	84.9453	11.3703				40.93	11.4065	84.9453	11.3703				41.2176	0.00471268	85.3066	-0.00557058				41.1183	0.00296223	85.344	0.0486435				41.2526	0.00175178	84.9771	-0.0400581
	40725	-0.00178528	85350.6	-0.0153129				40.6474	11.4106	85.2324	11.368				40.6474	11.4106	85.2324	11.368				40.9118	-0.000247089	85.5977	-0.0062779				40.8215	0.00145329	85.637	0.0486436				40.9532	-0.000748268	85.2816	-0.0355865
	40445.8	0.00351836	85641.1	-0.0162722				40.3534	11.4101	85.5242	11.3676				40.3534	11.4101	85.5242	11.3676				40.6198	0.000138256	85.907	6.03542e-05				40.5373	0.00485617	85.9384	0.0518943				40.6466	-0.00599926	85.5767	-0.0347749
	40153.3	0.00371085	85943.4	-0.0126497				40.0737	11.4153	85.8191	11.3683				40.0737	11.4153	85.8191	11.3683				40.3182	-0.00319097	86.2103	0.00405924				40.2441	0.0047593	86.2244	0.0492222				40.3663	-0.00112652	85.847	-0.0435428
	39855.8	0.00197166	86237.3	-0.0122878				39.7809	11.4154	86.1159	11.3698				39.7809	11.4154	86.1159	11.3698				40.0469	0.00518169	86.4899	-0.001108				39.954	0.00587944	86.5049	0.0443987				40.069	-0.00279624	86.1394	-0.0437684
	39558.6	0.000331372	86533.1	-0.0111928				39.4932	11.4174	86.4038	11.3679				39.4932	11.4174	86.4038	11.3679				39.7581	0.00681728	86.7814	-0.00170357				39.6533	0.00289337	86.7939	0.0428378				39.7709	-0.00476976	86.428	-0.0454638
	39275.9	0.00430323	86831	-0.00929092				39.2006	11.4175	86.6925	11.3662				39.2006	11.4175	86.6925	11.3662				39.456	0.00325204	87.0754	-0.00128889				39.3614	0.00328678	87.0932	0.0452943				39.4817	-0.00329555	86.7271	-0.043057
	38958.9	-0.00497954	87116.9	-0.0120474				38.8822	11.4077	86.9971	11.3707				38.8822	11.4077	86.9971	11.3707				39.1693	0.00569404	87.3606	-0.00428834				39.063	0.00121134	87.392	0.0475505				39.1872	-0.00391363	87.0322	-0.038395
	38673.1	-0.0022293	87406	-0.0135326				38.6033	11.4131	87.2793	11.3665				38.6033	11.4131	87.2793	11.3665				38.871	0.00365103	87.6581	-0.00255349				38.7726	0.00221751	87.6909	0.0498615				38.8991	-0.00201952	87.3127	-0.043189
	38370	-0.00612591	87692.8	-0.0159261				38.3063	11.4116	87.5726	11.3666				38.3063	11.4116	87.5726	11.3666				38.5776	0.00347901	87.942	-0.00607167				38.4836	0.00372955	87.9926	0.0532511				38.6095	-0.000714679	87.632	-0.0330179
	38091.6	-0.000492937	87979.9	-0.018203				37.999	11.406	87.8565	11.3631				37.999	11.406	87.8565	11.3631				38.2825	0.00263813	88.2321	-0.00717967				38.1915	0.00408468	88.2741	0.0487785				38.3146	-0.00144673	87.9224	-0.03399
	37801.3	0.000528565	88285.3	-0.0133812				37.7131	11.4088	88.1439	11.361				37.7131	11.4088	88.1439	11.361				37.9954	0.00491413	88.525	-0.00720892				37.8886	0.000233884	88.5733	0.0512164				38.0198	-0.00214404	88.2126	-0.0350616
	37520.6	0.00527803	88576.8	-0.0139508				37.4276	11.4117	88.4549	11.368				37.4276	11.4117	88.4549	11.368				37.7017	0.00461962	88.8232	-0.00517575				37.5851	-0.00384362	88.8614	0.0493316				37.7312	-0.000465197	88.4995	-0.037414
	37214.1	4.8567e-05	88870.8	-0.0135614				37.1396	11.4136	88.7548	11.3707				37.1396	11.4136	88.7548	11.3707				37.4078	0.00429304	89.1047	-0.00960306				37.3066	0.00173893	89.1542	0.0492401				37.4351	-0.00168744	88.7984	-0.0351336
	36923.7	0.00104623	89163.5	-0.0136453				36.8492	11.4146	89.0484	11.3709				36.8492	11.4146	89.0484	11.3709				37.1116	0.00301993	89.3953	-0.0105295				37.0135	0.00170534	89.4478	0.0495155				37.1372	-0.00357641	89.0776	-0.040476
	36631.3	0.00126354	89444.5	-0.0182737				36.5498	11.4121	89.3415	11.371				36.5498	11.4121	89.3415	11.371				36.8059	-0.00188108	89.6828	-0.0126371				36.7125	-0.00140933	89.7366	0.0479127				36.8541	0.000234416	89.3791	-0.0371716
	36344.2	0.00352448	89750.1	-0.0133726				36.2664	11.4158	89.6223	11.3662				36.2664	11.4158	89.6223	11.3662				36.5267	0.0034292	89.9904	-0.00697069				36.4173	-0.00226014	90.0264	0.0466821				36.5611	0.000238138	89.6608	-0.0415163
	36039.3	-0.00108912	90042.2	-0.013711				35.9638	11.4121	89.9229	11.3692				35.9638	11.4121	89.9229	11.3692				36.234	0.00352164	90.2946	-0.00265116				36.1294	-0.000322332	90.3177	0.0460277				36.254	-0.00524408	89.9494	-0.0431911
	35742.5	-0.00256315	90341.3	-0.0113624				35.668	11.411	90.2135	11.3683				35.668	11.411	90.2135	11.3683				35.9374	0.00212153	90.5988	0.00173335				35.8401	0.00113034	90.6082	0.0450794				35.9692	-0.00207234	90.24	-0.0441161
	35441.9	-0.00552733	90629.1	-0.0133395				35.3846	11.4147	90.4997	11.3657				35.3846	11.4147	90.4997	11.3657				35.6538	0.00577105	90.8899	0.001002				35.5419	-0.000920025	90.8937	0.042174				35.6898	0.00318459	90.545	-0.0394683
	35151.5	-0.00452621	90914	-0.0164662				35.0862	11.4126	90.7888	11.3642				35.0862	11.4126	90.7888	11.3642				35.3525	0.00252548	91.1733	-0.00270176				35.2512	-3.72229e-05	91.1897	0.0433387				35.3972	0.00331815	90.8503	-0.0346915
	34870	-8.10041e-05	91204.8	-0.0172983				34.8019	11.4159	91.0784	11.3629				34.8019	11.4159	91.0784	11.3629				35.0614	0.00324841	91.4574	-0.0061416				34.9772	0.00731633	91.4907	0.0464744				35.1043	0.0033178	91.1402	-0.035894
	34582.4	0.00200631	91519.5	-0.00888909				34.51	11.4164	91.3648	11.3603				34.51	11.4164	91.3648	11.3603				34.775	0.00579631	91.7615	-0.00181984				34.6849	0.00758824	91.7909	0.0492787				34.8115	0.00339712	91.4369	-0.0344574
	34290.8	0.00253151	91814.4	-0.00814915				34.214	11.4152	91.6677	11.3642				34.214	11.4152	91.6677	11.3642				34.4793	0.00475513	92.0448	-0.005586				34.3806	0.00319718	92.0857	0.0499545				34.5074	-0.00089069	91.7187	-0.0387532
	33993.6	0.000909833	92105.9	-0.00872947				33.9282	11.4179	91.9612	11.3643				33.9282	11.4179	91.9612	11.3643				34.192	0.00695093	92.3403	-0.00459383				34.0926	0.00509794	92.3768	0.0492281				34.2107	-0.00236064	92.0124	-0.0384789
	33704.6	0.00243411	92392.3	-0.0112511				33.6438	11.4213	92.2424	11.3598				33.6438	11.4213	92.2424	11.3598				33.8895	0.00325479	92.6337	-0.0044445				33.8009	0.00559602	92.6638	0.0469407				33.9141	-0.00373372	92.3156	-0.0345169
	33411.9	0.00252247	92689.7	-0.0095529				33.3396	11.4169	92.5517	11.3661				33.3396	11.4169	92.5517	11.3661				33.6162	0.0108647	92.9245	-0.00526358				33.5091	0.00604872	92.9591	0.047856				33.6326	0.000700765	92.6053	-0.0357951
	33123.2	0.00419085	92985.2	-0.00857721				33.0484	11.4176	92.8515	11.3688				33.0484	11.4176	92.8515	11.3688				33.3177	0.00873674	93.2173	-0.00534529				33.2258	0.00981488	93.2567	0.0496313				33.3371	-0.000285641	92.8905	-0.0387885
	32831.3	0.00460128	93280.4	-0.00772774				32.7516	11.4161	93.1349	11.3651				32.7516	11.4161	93.1349	11.3651				33.0084	0.00239352	93.5161	-0.00306592				32.9331	0.00989703	93.5446	0.0476526				33.036	-0.00344276	93.1877	-0.0371569
	32539.7	0.00511132	93569	-0.00938371				32.4616	11.4173	93.4368	11.3685				32.4616	11.4173	93.4368	11.3685				32.7265	0.00668248	93.8024	-0.00563528				32.6261	0.0044796	93.8406	0.0488485				32.7522	0.000103338	93.4763	-0.03885
	32241.7	0.00320321	93847.3	-0.0150808				32.1688	11.4174	93.711	11.3613				32.1688	11.4174	93.711	11.3613				32.4408	0.00951895	94.0955	-0.00560656				32.34	0.00715388	94.15	0.0552034				32.4615	0.000976214	93.7755	-0.0364153
	31948.7	0.00315712	94139.1	-0.0155391				31.8781	11.4182	93.9989	11.3593				31.8781	11.4182	93.9989	11.3593				32.1418	0.00718694	94.4017	-0.000480707				32.0451	0.00638904	94.4239	0.0478327				32.171	0.00193674	94.0764	-0.0333568
	31647.2	-0.000145967	94433.2	-0.015075				31.5704	11.4125	94.2983	11.3618				31.5704	11.4125	94.2983	11.3618				31.847	0.00647616	94.7019	0.00231473				31.7386	0.00116038	94.7201	0.049079				31.8835	0.00408087	94.361	-0.0365895
	31372.3	0.00687125	94706.2	-0.0228272				31.277	11.4124	94.5872	11.3602				31.277	11.4124	94.5872	11.3602				31.5573	0.0077218	94.9869	-0.000786643				31.444	0.000539377	95.005	0.0459442				31.5815	0.00055985	94.6451	-0.0400276
	31083.6	0.00850764	95001.8	-0.0218087				30.9859	11.4131	94.8915	11.3646				30.9859	11.4131	94.8915	11.3646				31.256	0.00451451	95.2682	-0.00529238				31.1541	0.00171429	95.2977	0.0458358				31.2826	-0.00171739	94.9513	-0.034891
	30786.8	0.00705054	95306.7	-0.0171746				30.7003	11.4159	95.1787	11.3624				30.7003	11.4159	95.1787	11.3624				30.951	-0.000163426	95.5467	-0.0108855				30.8662	0.00366504	95.5789	0.0412823				30.9989	0.00187142	95.2318	-0.039705
	30510.9	0.013647	95618.2	-0.0100208				30.4152	11.419	95.4775	11.3646				30.4152	11.419	95.4775	11.3646				30.6689	0.00404214	95.8575	-0.00399588				30.5856	0.00845943	95.8641	0.0382864				30.7079	0.00262687	95.5371	-0.0349642
	30214.8	0.0124266	95902.6	-0.0133226				30.1243	11.4198	95.7573	11.3595				30.1243	11.4198	95.7573	11.3595				30.3593	-0.00235975	96.1438	-0.0065639				30.2899	0.0073922	96.1704	0.0434541				30.4155	0.00282991	95.8257	-0.0366619
	29916.8	0.0105051	96214.6	-0.00596594				29.8359	11.4215	96.0507	11.3597				29.8359	11.4215	96.0507	11.3597				30.0678	-0.0017882	96.4469	-0.00263795				29.9916	0.00532615	96.4771	0.0487771				30.1226	0.00286652	96.1064	-0.0413762
	29623.4	0.0103363	96491.4	-0.0121968				29.5432	11.4216	96.3322	11.3553				29.5432	11.4216	96.3322	11.3553				29.7707	-0.00339402	96.7519	0.00203547				29.706	0.00818575	96.7675	0.0477817				29.8328	0.00409877	96.3977	-0.0420417
	29324.6	0.00808029	96798.6	-0.00669781				29.2365	11.4163	96.6068	11.3482				29.2365	11.4163	96.6068	11.3482				29.4831	-0.00132646	97.0414	0.000679849				29.4169	0.0096947	97.0574	0.0465893				29.5299	0.000242303	96.6908	-0.0419734
	29034.9	0.00932787	97074.8	-0.0131929				28.9406	11.4152	96.9196	11.3558				28.9406	11.4152	96.9196	11.3558				29.1967	0.00120407	97.3276	-0.00192681				29.1175	0.00718951	97.3531	0.0476526				29.2381	0.000691725	96.986	-0.0411338
	28753.8	0.0139216	97363.6	-0.014791				28.6667	11.4226	97.209	11.3545				28.6667	11.4226	97.209	11.3545				28.9037	0.0011937	97.6258	7.86998e-05				28.819	0.00505983	97.6339	0.0429236				28.9372	-0.00234876	97.2809	-0.0403955
	28461.5	0.0141977	97669.1	-0.00996013				28.3775	11.424	97.5094	11.3573				28.3775	11.424	97.5094	11.3573				28.6041	-0.00137778	97.9085	-0.00388421				28.5109	-0.000807825	97.9344	0.0458419				28.6538	0.00136324	97.5737	-0.0404218
	28157.4	0.00986238	97961.8	-0.0100512				28.067	11.4173	97.8023	11.3573				28.067	11.4173	97.8023	11.3573				28.3059	-0.00339579	98.2031	-0.00323937				28.2191	-0.000339526	98.2344	0.0485849				28.3383	-0.00737234	97.8625	-0.0420558
	27873	0.0131991	98250	-0.0119091				27.7915	11.424	98.0838	11.3528				27.7915	11.424	98.0838	11.3528				28.0172	-0.00172714	98.511	0.00252894				27.9277	0.000280855	98.533	0.0507542				28.0599	-0.00174035	98.1463	-0.0455829
	27570.8	0.00960847	98533.3	-0.0156461				27.4953	11.4228	98.3849	11.356				27.4953	11.4228	98.3849	11.356				27.719	-0.00374879	98.7995	0.000811813				27.643	0.00347484	98.8256	0.0506209				27.7674	-0.00156496	98.4517	-0.0408034
	27274.2	0.00822253	98841.9	-0.00958392				27.2041	11.4235	98.6821	11.3576				27.2041	11.4235	98.6821	11.3576				27.43	-0.00220129	99.1008	0.00400846				27.3435	0.000934117	99.1221	0.0519842				27.4722	-0.00241479	98.7343	-0.0447919
	26973.1	0.00506878	99123.1	-0.0141653				26.9017	11.4198	98.9857	11.3618				26.9017	11.4198	98.9857	11.3618				27.1437	0.00037728	99.3992	0.00611067				27.0456	-0.000941207	99.4151	0.0519818				27.182	-0.00133293	99.0341	-0.0421583
	26675.2	0.00316067	99416.6	-0.0139377				26.6182	11.4235	99.2799	11.3622				26.6182	11.4235	99.2799	11.3622				26.8507	0.00036248	99.6783	0.000748711				26.7563	0.000438875	99.7026	0.0498591				26.8801	-0.00480725	99.3355	-0.0389068
	26394.4	0.00786298	99720.3	-0.0097929				26.323	11.4226	99.5534	11.3547				26.323	11.4226	99.5534	11.3547				26.5481	-0.00337727	99.9751	0.0022378				26.4609	-0.000475035	99.9877	0.0468268				26.6062	0.00257325	99.6193	-0.0424503
	26099.3	0.00707226	99998.1	-0.0156491				26.0406	11.4267	99.8457	11.3544				26.0406	11.4267	99.8457	11.3544				26.2597	-0.00161122	100.26	-0.000711755				26.1744	0.00201881	100.282	0.0475021				26.3174	0.00420317	99.9133	-0.0420421
	25804.1	0.00617838	100282	-0.0192846				25.7479	11.4268	100.139	11.3547				25.7479	11.4268	100.139	11.3547				25.9848	0.00539856	100.564	0.00356631				25.8844	0.00318796	100.568	0.0446409				26.0261	0.00485413	100.2	-0.0444416
	25511.5	0.00634765	100582	-0.0163044				25.4593	11.4285	100.434	11.3553				25.4593	11.4285	100.434	11.3553				25.6954	0.00676836	100.847	-0.000377458				25.5928	0.00370828	100.872	0.0488688				25.7333	0.00489605	100.505	-0.0398517
	25226.2	0.00930705	100875	-0.016334				25.1695	11.4297	100.733	11.3577				25.1695	11.4297	100.733	11.3577				25.4035	0.00717471	101.139	-0.000667973				25.2959	0.00217444	101.176	0.0531223				25.4392	0.00445274	100.807	-0.0361727
	24935.5	0.0101837	101174	-0.0140156				24.8757	11.4294	101.02	11.3552				24.8757	11.4294	101.02	11.3552				25.1034	0.00442243	101.44	0.0023313				25.0084	0.00429251	101.472	0.0544594				25.1399	0.00202723	101.102	-0.0354923
	24648.7	0.0125763	101467	-0.0142197				24.5784	11.4277	101.319	11.3578				24.5784	11.4277	101.319	11.3578				24.8018	0.00109586	101.727	-0.000104401				24.7117	0.00287485	101.767	0.0552559				24.8526	0.0042333	101.391	-0.0369012
	24345	0.00841095	101771	-0.00999301				24.2881	11.4288	101.611	11.3574				24.2881	11.4288	101.611	11.3574				24.5143	0.00321499	102.019	-0.000294327				24.4207	0.00360894	102.056	0.0535741				24.5575	0.00338471	101.706	-0.0286521
	24050	0.0076407	102073	-0.0062343				24.0067	11.4332	101.89	11.3519				24.0067	11.4332	101.89	11.3519				24.2161	0.00119964	102.314	0.000433292				24.1297	0.00437059	102.333	0.0474593				24.2693	0.00523309	101.972	-0.03913
	23746.7	0.00362843	102373	-0.00346403				23.7064	11.4304	102.191	11.3549				23.7064	11.4304	102.191	11.3549				23.9213	0.000468388	102.614	0.0029625				23.8345	0.0035243	102.629	0.048437				23.9677	0.00192061	102.278	-0.0340116
	23473.6	0.011329	102666	-0.00378362				23.4179	11.4321	102.495	11.3593				23.4179	11.4321	102.495	11.3593				23.638	0.00421053	102.894	-0.00177872				23.5439	0.004432	102.939	0.0549798				23.6833	0.0051995	102.58	-0.0305809
	23180.7	0.0113657	102946	-0.00876705				23.1326	11.4351	102.777	11.355				23.1326	11.4351	102.777	11.355				23.3347	0.000222628	103.184	-0.00311422				23.2461	0.00256909	103.236	0.0565782				23.3918	0.00577212	102.867	-0.0326926
	22872.4	0.00540503	103236	-0.00971304				22.8371	11.4341	103.07	11.3551				22.8371	11.4341	103.07	11.3551				23.0413	4.29836e-05	103.488	0.00117137				22.9372	-0.00358979	103.52	0.0534217				23.0908	0.00270123	103.158	-0.0336686
	22585.5	0.00778782	103537	-0.0067969				22.5384	11.4319	103.353	11.3512				22.5384	11.4319	103.353	11.3512				22.7401	-0.00312371	103.79	0.00459419				22.653	-0.000196306	103.823	0.0570717				22.7992	0.00319115	103.438	-0.0385062
	22299.1	0.0103024	103827	-0.00787636				22.244	11.4314	103.668	11.3597				22.244	11.4314	103.668	11.3597				22.4309	-0.00941216	104.075	0.00169045				22.358	-0.00100032	104.109	0.0544749				22.5158	0.00690112	103.736	-0.0364877
	22007.5	0.0108213	104116	-0.00928321				21.9643	11.4365	103.95	11.3556				21.9643	11.4365	103.95	11.3556				22.1376	-0.00954944	104.373	0.00370181				22.0631	-0.00174469	104.403	0.054704				22.2141	0.00354149	104.037	-0.0335147
	21725.9	0.0152549	104395	-0.0147568				21.6636	11.4335	104.238	11.3536				21.6636	11.4335	104.238	11.3536				21.8414	-0.010787	104.664	0.0029313				21.7648	-0.00377865	104.689	0.0523084				21.93	0.00697876	104.335	-0.0314477
	21423.4	0.01157	104695	-0.0119679				21.3693	11.433	104.541	11.3575				21.3693	11.433	104.541	11.3575				21.5558	-0.00795045	104.973	0.00915647				21.4749	-0.00262067	104.989	0.0548964				21.6281	0.00352625	104.624	-0.0329042
	21130.3	0.0115196	104983	-0.0139459				21.0717	11.4312	104.825	11.354				21.0717	11.4312	104.825	11.354				21.2666	-0.00647598	105.252	0.00360264				21.1914	0.00107468	105.271	0.0506559				21.3449	0.00727884	104.937	-0.0253599
	20827	0.00749748	105270	-0.0161553				20.7748	11.4297	105.119	11.3545				20.7748	11.4297	105.119	11.3545				20.9679	-0.00867523	105.554	0.00701252				20.9	0.0016542	105.562	0.0497468				21.0438	0.00415859	105.21	-0.0330562
	20519	0.00168088	105570	-0.0133521				20.4868	11.4316	105.413	11.3548				20.4868	11.4316	105.413	11.3548				20.6845	-0.00499283	105.843	0.00552999				20.6066	0.00150389	105.863	0.0528839				20.7459	0.00224729	105.496	-0.0355785
	20242.9	0.0082142	105859	-0.015211				20.193	11.4313	105.699	11.3522				20.193	11.4313	105.699	11.3522				20.3934	-0.00427744	106.134	0.0048107				20.3204	0.00410746	106.152	0.0514898				20.4551	0.00307124	105.795	-0.0332954
	19941.3	0.00487717	106132	-0.0228359				19.9107	11.4354	105.991	11.3516				19.9107	11.4354	105.991	11.3516				20.1023	-0.00355505	106.429	0.0056982				20.0405	0.00919263	106.458	0.0564989				20.1676	0.00521014	106.088	-0.0332346
	19641.8	0.00233556	106433	-0.0195737				19.6188	11.4358	106.299	11.3576				19.6188	11.4358	106.299	11.3576				19.8125	-0.00231163	106.731	0.00916028				19.7322	0.00323236	106.754	0.0577322				19.876	0.00572399	106.389	-0.0302033
	19356.4	0.0052985	106724	-0.020371				19.3298	11.4373	106.58	11.3529				19.3298	11.4373	106.58	11.3529				19.5206	-0.00192398	107.033	0.0126155				19.4512	0.00787805	107.041	0.0554146				19.5794	0.00431759	106.677	-0.0320098
	19058.5	0.00338055	107015	-0.0212094				19.0445	11.4403	106.861	11.3484				19.0445	11.4403	106.861	11.3484				19.2341	0.000609657	107.328	0.0131402				19.1479	0.00388066	107.334	0.0554362				19.2951	0.00768236	106.974	-0.0305549
	18776.4	0.00759887	107315	-0.0186295				18.7551	11.4417	107.151	11.3472				18.7551	11.4417	107.151	11.3472				18.9386	-0.000386941	107.608	0.00839987				18.8512	0.00244785	107.621	0.0528684				19.0003	0.00698062	107.277	-0.0266438
	18500.3	0.0140992	107608	-0.0185915				18.4545	11.4388	107.448	11.3486				18.4545	11.4388	107.448	11.3486				18.645	-0.000617722	107.9	0.00789648				18.5717	0.00764753	107.912	0.0522687				18.7332	0.0169682	107.565	-0.0287283
	18197.9	0.0104606	107906	-0.01646				18.1628	11.4392	107.749	11.3519				18.1628	11.4392	107.749	11.3519				18.3552	0.000610012	108.209	0.0140785				18.2668	0.00302454	108.194	0.048136				18.4381	0.0161619	107.856	-0.0292676
	17886.2	0.00323476	108201	-0.0157058				17.8679	11.4385	108.041	11.3514				17.8679	11.4385	108.041	11.3514				18.0543	-0.00244359	108.482	0.00647111				17.973	0.00269742	108.507	0.0558041				18.1494	0.017815	108.133	-0.0355953
	17604.2	0.00747081	108488	-0.0179285				17.5816	11.4411	108.332	11.3507				17.5816	11.4411	108.332	11.3507				17.7698	0.000820233	108.771	0.00502518				17.6774	0.0016823	108.781	0.0486268				17.8481	0.0145942	108.426	-0.0356929
	17315	0.00891417	108791	-0.0141475				17.2929	11.4427	108.62	11.3488				17.2929	11.4427	108.62	11.3488				17.4823	0.00291491	109.073	0.00830992				17.396	0.00616686	109.078	0.0499879				17.5461	0.0110892	108.727	-0.0323853
	17024.6	0.00992335	109085	-0.0138169				16.9839	11.4365	108.905	11.3456				16.9839	11.4365	108.905	11.3456				17.189	0.00280705	109.36	0.00619743				17.0996	0.0048302	109.38	0.0533623				17.249	0.00948802	109.025	-0.0307228
	16724.6	0.00719483	109377	-0.0141668				16.6941	11.4377	109.197	11.3454				16.6941	11.4377	109.197	11.3454				16.8887	-4.08565e-05	109.659	0.00836327				16.8043	0.00393313	109.671	0.0527823				16.9618	0.0117487	109.307	-0.0348224
	16423	0.00383653	109669	-0.014538				16.4035	11.4387	109.501	11.3494				16.4035	11.4387	109.501	11.3494				16.5902	-0.00218277	109.953	0.00860788				16.4969	-0.00164507	109.96	0.0513357				16.6701	0.0122363	109.6	-0.0346619
	16131.4	0.00440347	109959	-0.0158007				16.1045	11.4363	109.805	11.354				16.1045	11.4363	109.805	11.354				16.2964	-0.00247949	110.233	0.00381189				16.2224	0.00550367	110.252	0.050761				16.38	0.0133308	109.885	-0.0379056
	15840.8	0.00529611	110249	-0.0169843				15.8196	11.4395	110.094	11.3523				15.8196	11.4395	110.094	11.3523				16.0035	-0.00247116	110.54	0.00917331				15.9174	0.000845934	110.546	0.0511077				16.0777	0.00971588	110.187	-0.0343682
	15549.6	0.00599652	110538	-0.0184863				15.5202	11.437	110.394	11.3548				15.5202	11.437	110.394	11.3548				15.7138	-0.00119751	110.817	0.00288566				15.6352	0.00503741	110.846	0.0540296				15.7968	0.014392	110.488	-0.0312474
	15257.5	0.00632683	110842	-0.0139046				15.2383	11.4412	110.686	11.3545				15.2383	11.4412	110.686	11.3545				15.4184	-0.0021474	111.108	0.00238935				15.3457	0.00637619	111.141	0.0549147				15.498	0.0121378	110.789	-0.0282215
	14955.4	0.00279411	111130	-0.016114				14.9428	11.4403	110.97	11.3511				14.9428	11.4403	110.97	11.3511				15.119	-0.00461652	111.403	0.00313222				15.0404	0.00158756	111.427	0.052036				15.2031	0.0113843	111.06	-0.0368218
	14662.4	0.00276406	111410	-0.0211855				14.6495	11.4402	111.268	11.3531				14.6495	11.4402	111.268	11.3531				14.8401	0.000821473	111.71	0.00856534				14.7342	-0.00351907	111.715	0.0500226				14.9073	0.0102903	111.373	-0.028966
	14370.6	0.00322341	111714	-0.0167248				14.3566	11.4402	111.558	11.352				14.3566	11.4402	111.558	11.352				14.5561	0.00430004	111.999	0.00695332				14.4518	0.000563218	112.013	0.0520829				14.6232	0.0137088	111.656	-0.0327764
	14085.8	0.00641323	112008	-0.0165453				14.0898	11.4503	111.845	11.3496				14.0898	11.4503	111.845	11.3496				14.2737	0.00837878	112.289	0.00580473				14.1669	0.00369579	112.305	0.0517113				14.3273	0.0126164	111.946	-0.0338837
	13791.4	0.00585649	112298	-0.0177111				13.7852	11.4458	112.132	11.3472				13.7852	11.4458	112.132	11.3472				13.968	0.00344347	112.594	0.0102846				13.88	0.00603392	112.593	0.0497979				14.0414	0.0153326	112.233	-0.0364025
	13484	0.000252584	112595	-0.0160716				13.4897	11.4449	112.42	11.3455				13.4897	11.4449	112.42	11.3455				13.6741	0.00311334	112.899	0.0151148				13.5681	-0.00129562	112.892	0.0522024				13.7455	0.0142141	112.538	-0.031361
	13198.1	0.00298776	112883	-0.0177587				13.1981	11.4454	112.715	11.3463				13.1981	11.4454	112.715	11.3463				13.3669	-0.00239361	113.173	0.00770248				13.2873	0.00343904	113.192	0.0547316				13.4438	0.0108171	112.841	-0.027549
	12909.9	0.00482967	113174	-0.0184912				12.9102	11.4473	113.01	11.3471				12.9102	11.4473	113.01	11.3471				13.0718	-0.00322864	113.476	0.0117153				12.9924	0.00266259	113.5	0.0606741				13.1405	0.00681657	113.14	-0.0253941
	12619	0.0056413	113478	-0.0144487				12.614	11.4461	113.3	11.346				12.614	11.4461	113.3	11.346				12.7872	1.41801e-06	113.768	0.011369				12.7136	0.00814729	113.794	0.0609389				12.8527	0.00883751	113.42	-0.0304531
	12328.7	0.00667185	113776	-0.0125298				12.3156	11.444	113.597	11.3473				12.3156	11.444	113.597	11.3473				12.4961	0.000745255	114.048	0.00628269				12.4202	0.00799255	114.077	0.0573112				12.5679	0.0119932	113.718	-0.0285219
	12027	0.00330548	114071	-0.011716				12.0268	11.4456	113.878	11.3426				12.0268	11.4456	113.878	11.3426				12.2045	0.00125884	114.335	0.00404905				12.1083	0.000657959	114.358	0.052465				12.2876	0.0168757	114.01	-0.0289894
	11736.7	0.00433505	114360	-0.0129734				11.7187	11.4397	114.179	11.3458				11.7187	11.4397	114.179	11.3458				11.9043	-0.00153473	114.619	0.000614177				11.8039	-0.00374586	114.656	0.0547026				12.0073	0.0217982	114.303	-0.0287427
	11442.7	0.00394917	114659	-0.0106604				11.4287	11.4409	114.477	11.3478				11.4287	11.4409	114.477	11.3478				11.6094	-0.00229674	114.914	0.00143051				11.5162	-0.00169275	114.95	0.0547611				11.6938	0.0138419	114.591	-0.0307651
	11159.6	0.00774847	114958	-0.00857606				11.1464	11.445	114.761	11.3445				11.1464	11.445	114.761	11.3445				11.3195	-0.00109515	115.222	0.00718375				11.2322	0.00176915	115.242	0.0546469				11.4003	0.0136303	114.883	-0.0308898
	10868.4	0.00843196	115251	-0.00864306				10.8542	11.4453	115.05	11.3427				10.8542	11.4453	115.05	11.3427				11.026	-0.0012997	115.526	0.0112873				10.9479	0.00510698	115.549	0.0600159				11.1156	0.0168562	115.195	-0.0236416
	10575.2	0.00836903	115524	-0.0163552				10.5522	11.4418	115.352	11.3461				10.5522	11.4418	115.352	11.3461				10.7394	0.00118005	115.815	0.00980663				10.6579	0.00626328	115.841	0.0597894				10.8115	0.0125385	115.475	-0.0286125
	10285.6	0.00967715	115829	-0.0116285				10.2635	11.4435	115.652	11.3491				10.2635	11.4435	115.652	11.3491				10.4345	-0.00345109	116.1	0.00662239				10.3608	0.00468397	116.13	0.0580106				10.5191	0.0127397	115.774	-0.0264691
	9987.77	0.0077779	116109	-0.0164215				9.97143	11.4438	115.948	11.3503				9.97143	11.4438	115.948	11.3503				10.1317	-0.00726484	116.399	0.00902557				10.0717	0.00616039	116.417	0.0556672				10.2146	0.00828546	116.064	-0.0275946
	9705.03	0.0117355	116415	-0.011556				9.68893	11.4479	116.234	11.3475				9.68893	11.4479	116.234	11.3475				9.84761	-0.00381614	116.698	0.0113148				9.77818	0.00595389	116.725	0.0613896				9.92963	0.011394	116.36	-0.0264329
	9408.29	0.0102784	116710	-0.0107199				9.37991	11.4417	116.54	11.3524				9.37991	11.4417	116.54	11.3524				9.56754	0.00117394	116.988	0.0103091				9.49254	0.00878947	117.021	0.062822				9.6446	0.0144692	116.649	-0.0277591
	9105.71	0.00655973	117004	-0.0104942				9.08914	11.4425	116.816	11.346				9.08914	11.4425	116.816	11.346				9.2746	0.00118626	117.271	0.00627223				9.18607	0.00356436	117.296	0.0558629				9.35446	0.0155635	116.941	-0.028253
	8811.6	0.0061205	117295	-0.0109438				8.79637	11.4426	117.111	11.3468				8.79637	11.4426	117.111	11.3468				8.97022	-0.00322625	117.574	0.010302				8.91322	0.01135	117.589	0.0559229				9.05138	0.0116501	117.231	-0.0293571
	8513.21	0.00402105	117579	-0.0145597				8.5075	11.4442	117.409	11.3485				8.5075	11.4442	117.409	11.3485				8.67282	-0.00494249	117.863	0.00885284				8.60903	0.0070119	117.889	0.0583661				8.74546	0.00664074	117.54	-0.023386
	8245.01	0.0136078	117866	-0.0169559				8.18924	11.4344	117.712	11.3524				8.18924	11.4344	117.712	11.3524				8.37915	-0.00521156	118.163	0.0116527				8.30598	0.00310988	118.161	0.0505618				8.4591	0.00920079	117.834	-0.0227091
	7940.14	0.00900297	118165	-0.0146421				7.90968	11.4396	117.994	11.3485				7.90968	11.4396	117.994	11.3485				8.08398	-0.00606219	118.46	0.0128604				8.01481	0.00380515	118.453	0.0499261				8.15726	0.00576697	118.118	-0.0261388
	7643.68	0.00765081	118459	-0.014032				7.61848	11.4403	118.29	11.3494				7.61848	11.4403	118.29	11.3494				7.80084	-0.00225996	118.737	0.00699622				7.7188	0.00263246	118.747	0.0503618				7.86779	0.00712242	118.416	-0.0243139
	7357.16	0.0101485	118754	-0.0134833				7.34302	11.447	118.577	11.3472				7.34302	11.447	118.577	11.3472				7.49987	-0.00535327	119.042	0.0114725				7.4285	0.00366441	119.056	0.0564807				7.57053	0.00546166	118.698	-0.0285985
	7071.59	0.0130109	119048	-0.0129355				7.03263	11.4403	118.868	11.3464				7.03263	11.4403	118.868	11.3464				7.20646	-0.00552574	119.335	0.0113765				7.13959	0.00523611	119.332	0.0501548				7.28878	0.00980415	118.995	-0.0269426
	6768.51	0.00910002	119333	-0.0159073				6.75411	11.4459	119.153	11.3434				6.75411	11.4459	119.153	11.3434				6.91992	-0.00303615	119.625	0.0104203				6.83302	-2.63219e-05	119.629	0.0516664				7.01094	0.0156594	119.286	-0.0276825
	6470.26	0.00705568	119629	-0.0147678				6.4599	11.4454	119.459	11.3484				6.4599	11.4454	119.459	11.3484				6.61914	-0.00605731	119.91	0.00719997				6.55158	0.00443546	119.926	0.0533576				6.71571	0.0147863	119.573	-0.0302461
	6176.02	0.00656665	119934	-0.01014				6.16347	11.4441	119.748	11.347				6.16347	11.4441	119.748	11.347				6.33547	-0.00245901	120.205	0.0079166				6.25863	0.00444228	120.228	0.0568299				6.41285	0.010958	119.867	-0.0295831
	5887.45	0.00827154	120215	-0.0146936				5.8633	11.4413	120.05	11.3505				5.8633	11.4413	120.05	11.3505				6.04964	0.000303544	120.492	0.00589531				5.96796	0.00533492	120.526	0.0587632				6.1279	0.0140638	120.165	-0.0275966
	5600.6	0.0106366	120506	-0.0157357				5.57266	11.4422	120.342	11.3501				5.57266	11.4422	120.342	11.3501				5.75606	7.04576e-05	120.777	0.00267677				5.65829	-0.00112582	120.824	0.0606494				5.82791	0.0113488	120.468	-0.0239772
	5290.64	0.00406554	120799	-0.0156131				5.2783	11.4417	120.629	11.3476				5.2783	11.4417	120.629	11.3476				5.45256	-0.00400367	121.081	0.00677687				5.37579	0.00292483	121.12	0.0617098				5.54335	0.014601	120.761	-0.0237639
	4988.23	0.000411844	121086	-0.0179391				4.98433	11.4413	120.91	11.3431				4.98433	11.4413	120.91	11.3431				5.17532	0.00208262	121.38	0.00917154				5.09016	0.00576441	121.407	0.0593705				5.24809	0.0137133	121.05	-0.0255526
	4706.38	0.00471552	121389	-0.013965				4.70023	11.4447	121.207	11.3447				4.70023	11.4447	121.207	11.3447				4.87882	0.000715034	121.668	0.00719571				4.79384	0.00447002	121.698	0.0584712				4.94773	0.0108559	121.344	-0.0249229
	4418.33	0.00661796	121674	-0.0173346				4.41156	11.4464	121.497	11.3436				4.41156	11.4464	121.497	11.3436				4.57005	-0.00539873	121.959	0.00658641				4.50466	0.00593714	121.997	0.0610894				4.6484	0.00839527	121.633	-0.0266877
	4110.09	0.000709716	121974	-0.0144451				4.12459	11.4487	121.806	11.3497				4.12459	11.4487	121.806	11.3497				4.26776	-0.00900324	122.256	0.00812806				4.22387	0.0106492	122.276	0.0554413				4.37514	0.0160245	121.937	-0.0221533
	3812.09	-0.00123394	122258	-0.0179615				3.82974	11.448	122.089	11.3457				3.82974	11.448	122.089	11.3457				3.95924	-0.0150192	122.542	0.00555551				3.92677	0.00905118	122.567	0.0546871				4.07055	0.0115276	122.231	-0.0217771
	3532.01	0.00375207	122553	-0.0171227				3.54044	11.4494	122.391	11.3493				3.54044	11.4494	122.391	11.3493				3.66417	-0.0158306	122.841	0.00797748				3.61206	0.000641208	122.872	0.0594491				3.77721	0.0113831	122.519	-0.0238675
	3243.32	0.00540804	122851	-0.0151371				3.23761	11.4456	122.674	11.3453				3.23761	11.4456	122.674	11.3453				3.37051	-0.0160979	123.132	0.00698115				3.32803	0.0041001	123.151	0.0542036				3.46347	0.00334669	122.808	-0.025344
	2946.73	0.00401059	123133	-0.0194141				2.94548	11.4459	122.983	11.3514				2.94548	11.4459	122.983	11.3514				3.08651	-0.0126265	123.426	0.00738209				3.02907	0.00178156	123.445	0.0545574				3.18627	0.00945106	123.099	-0.0262079
	2651.56	0.00315845	123423	-0.0204784				2.65144	11.4455	123.263	11.3465				2.65144	11.4455	123.263	11.3465				2.78831	-0.0146477	123.725	0.00978527				2.73502	0.00136324	123.747	0.0578957				2.88977	0.00808295	123.383	-0.0296096
	2360.43	0.00387136	123719	-0.0194458				2.35694	11.4449	123.543	11.3418				2.35694	11.4449	123.543	11.3418				2.5001	-0.0128086	124.01	0.00677155				2.43784	-0.000262333	124.047	0.0607055				2.58852	0.00488267	123.679	-0.0285386
	2069.41	0.00462521	124008	-0.0210412				2.05811	11.4426	123.835	11.3414				2.05811	11.4426	123.835	11.3414				2.20042	-0.0154027	124.317	0.012178				2.15072	0.00199905	124.332	0.0576624				2.29848	0.00601619	123.971	-0.0288986
	1765.95	0.000569333	124297	-0.0225015				1.75149	11.4373	124.125	11.3399				1.75149	11.4373	124.125	11.3399				1.90284	-0.0171884	124.605	0.0100997				1.84671	-0.00227077	124.618	0.0549676				2.01998	0.0116135	124.266	-0.0280105
	1467.67	-0.00148732	124598	-0.0195167				-1.06882	10.4595	124.425	11.3429				-1.06882	10.4595	124.425	11.3429				1.60124	-0.0205266	124.896	0.00944087				1.55078	-0.00341768	124.92	0.0585477				1.71359	0.0064221	124.56	-0.027685
	1172.45	-0.0023563	124886	-0.0210348				-1.59319	10.3699	124.715	11.3415				-1.59319	10.3699	124.715	11.3415				0.909165	-0.174948	125.193	0.0109794				0.480768	-0.304071	125.199	0.0531187				1.39834	-0.00219907	124.845	-0.0307571
	-399.946	-0.497395	125190	-0.0168073				-1.6467	10.4626	125.002	11.3394				-1.6467	10.4626	125.002	11.3394				-1.53825	-1.00855	125.486	0.0108082				-1.78839	-1.0687	125.482	0.0491467				-0.883685	-0.771807	125.142	-0.0290673
	-2134.08	-1.05501	125470	-0.0219357				-1.64149	10.5779	125.3	11.3414				-1.64149	10.5779	125.3	11.3414				-1.53164	-0.892634	125.775	0.00946994				-1.75242	-0.941426	125.785	0.0532243				-1.44942	-0.877345	125.417	-0.0360173
	-2135.89	-0.942356	125768	-0.0200391				-1.58375	10.7136	125.591	11.3405				-1.58375	10.7136	125.591	11.3405				-1.49953	-0.766854	126.068	0.00942962				-1.72067	-0.815784	126.082	0.0545965				-1.52372	-0.792736	125.741	-0.0241822
	-2086.69	-0.809962	126071	-0.0161007				-1.74211	10.7657	125.892	11.3437				-1.74211	10.7657	125.892	11.3437				-1.52309	-0.662614	126.36	0.00914353				-1.71152	-0.698886	126.366	0.0511354				-1.41221	-0.636232	126.039	-0.0220391
	-2026.04	-0.673138	126357	-0.0188199				-1.68412	10.9015	126.186	11.3439				-1.68412	10.9015	126.186	11.3439				-1.57374	-0.568854	126.658	0.0110213				-1.64951	-0.561538	126.669	0.0550143				-1.44329	-0.534904	126.34	-0.0189594
	-2032.61	-0.562322	126656	-0.0163468				-1.70807	11.0056	126.48	11.3444				-1.70807	11.0056	126.48	11.3444				-1.74038	-0.519975	126.938	0.00589176				-1.61181	-0.433594	126.975	0.0599895				-1.46066	-0.428267	126.632	-0.0192105
	-1946.29	-0.415566	126939	-0.0202145				-1.66224	11.1367	126.771	11.3437				-1.66224	11.1367	126.771	11.3437				-1.71929	-0.398455	127.227	0.00435809				-1.59448	-0.31353	127.255	0.0551656				-1.31579	-0.258856	126.928	-0.0181123
	-1842.47	-0.26204	127234	-0.0194274				-1.59895	11.2745	127.068	11.3454				-1.59895	11.2745	127.068	11.3454				-1.72559	-0.287539	127.521	0.00498565				-1.57432	-0.192376	127.56	0.0596547				-1.36666	-0.165183	127.223	-0.0175351
	-1839.79	-0.147646	127527	-0.0195531				-1.60018	11.3874	127.366	11.347				-1.60018	11.3874	127.366	11.347				-1.67718	-0.155449	127.817	0.0060753				-1.52866	-0.0613495	127.85	0.0585474				-1.31801	-0.0330006	127.511	-0.0195231
	-1763.68	-0.00483968	127819	-0.0199911				-1.56028	11.5162	127.652	11.3447				-1.56028	11.5162	127.652	11.3447				-1.65804	-0.034688	128.1	0.00229621				-1.44941	0.0826707	128.138	0.0567028				-1.27949	0.0952585	127.808	-0.0176666
	-1676.73	0.142158	128120	-0.0167385				-1.47797	11.6614	127.951	11.3469				-1.47797	11.6614	127.951	11.3469				-1.6179	0.094203	128.395	0.00315216				-1.45802	0.192696	128.427	0.0549004				-1.44406	0.144942	128.098	-0.0189313
	-1663.65	0.260577	128414	-0.0163856				-1.51425	11.7607	128.249	11.3488				-1.51425	11.7607	128.249	11.3488				-1.55135	0.233308	128.7	0.00760038				-1.39504	0.330423	128.727	0.0578165				-1.44069	0.259601	128.403	-0.0144855
	-1651.19	0.378756	128711	-0.0150371				-1.47692	11.8886	128.537	11.3468				-1.47692	11.8886	128.537	11.3468				-1.55978	0.343405	128.998	0.0093963				-1.27402	0.490604	129.03	0.0616108				-1.35518	0.406044	128.694	-0.014967
	-1654.57	0.490803	129000	-0.0165168				-1.37688	12.0406	128.833	11.3479				-1.37688	12.0406	128.833	11.3479				-1.44543	0.501003	129.291	0.009669				-1.3032	0.592672	129.313	0.0579942				-1.30791	0.537693	128.99	-0.0139075
	-1693.91	0.58894	129294	-0.016075				-1.38186	12.152	129.126	11.3479				-1.38186	12.152	129.126	11.3479				-1.41366	0.626652	129.595	0.0138286				-1.28213	0.71418	129.616	0.0618513				-1.31524	0.648211	129.28	-0.0148716
	-1593.53	0.741137	129584	-0.0173812				-1.32382	12.2879	129.411	11.3451				-1.32382	12.2879	129.411	11.3451				-1.42016	0.737496	129.882	0.0116212				-1.1897	0.863298	129.902	0.0590545				-1.18388	0.812396	129.576	-0.0140484
	-1534.6	0.877296	129880	-0.016015				-1.26644	12.4234	129.683	11.3369				-1.26644	12.4234	129.683	11.3369				-1.37351	0.868903	130.175	0.0116794				-1.15648	0.989508	130.198	0.0601159				-1.24441	0.902332	129.873	-0.0124476
	-1501.91	1.0033	130165	-0.0192128				-1.23818	12.5477	129.99	11.3421				-1.23818	12.5477	129.99	11.3421				-1.30013	1.01065	130.47	0.0125037				-1.1342	1.11149	130.475	0.054092				-1.20066	1.03262	130.164	-0.0128841
	-1432.24	1.14361	130456	-0.0200537				-1.18871	12.6802	130.285	11.3429				-1.18871	12.6802	130.285	11.3429				-1.26257	1.13854	130.773	0.0160882				-1.04057	1.26107	130.764	0.0523332				-1.08545	1.19055	130.45	-0.0159197
	-1322.53	1.29942	130754	-0.0177542				-1.14777	12.8094	130.569	11.3396				-1.14777	12.8094	130.569	11.3396				-1.22724	1.26557	131.049	0.00949236				-1.05114	1.37034	131.052	0.0504013				-1.03883	1.32194	130.744	-0.0155453
	-1303.63	1.42009	131068	-0.00977375				-1.11604	12.935	130.868	11.3419				-1.11604	12.935	130.868	11.3419				-1.23822	1.37468	131.345	0.01077				-1.00726	1.50068	131.354	0.0541635				-1.049	1.43137	131.035	-0.0161157
	-1231.2	1.56147	131363	-0.0089724				-1.08162	13.0617	131.17	11.3455				-1.08162	13.0617	131.17	11.3455				-1.1962	1.50429	131.63	0.00777453				-0.862953	1.66987	131.65	0.0551862				-0.942446	1.58595	131.32	-0.0192256
	-1107.98	1.7225	131660	-0.00753045				-0.998618	13.2072	131.45	11.3405				-0.998618	13.2072	131.45	11.3405				-1.13398	1.64173	131.926	0.00892658				-0.969128	1.74214	131.942	0.055015				-0.938416	1.70087	131.602	-0.0232522
	-1176.23	1.80945	131954	-0.00723444				-1.021	13.3119	131.743	11.3402				-1.021	13.3119	131.743	11.3402				-1.05526	1.78554	132.238	0.0161678				-0.959229	1.85933	132.23	0.0527272				-0.885053	1.83487	131.899	-0.0220353
	-1096.76	1.95356	132253	-0.00452382				-0.975836	13.4427	132.044	11.3437				-0.975836	13.4427	132.044	11.3437				-1.07167	1.89255	132.528	0.0151302				-0.876805	2.00458	132.516	0.0501798				-0.789989	1.98501	132.198	-0.019463
	-1008.99	2.10088	132538	-0.00798856				-0.825608	13.6142	132.328	11.3399				-0.825608	13.6142	132.328	11.3399				-0.966923	2.04643	132.813	0.0121214				-0.867173	2.12166	132.833	0.0593838				-0.822887	2.08564	132.497	-0.0171417
	-1036.3	2.20367	132825	-0.0102228				-0.864892	13.7124	132.639	11.347				-0.864892	13.7124	132.639	11.347				-0.906795	2.18305	133.106	0.0118767				-0.817962	2.25406	133.115	0.055166				-0.740182	2.231	132.802	-0.0123934
	-939.367	2.35453	133111	-0.0127009				-0.83415	13.8376	132.918	11.3416				-0.83415	13.8376	132.918	11.3416				-0.869528	2.31083	133.391	0.00892082				-0.729099	2.4018	133.402	0.0529134				-0.603979	2.39705	133.101	-0.0103021
	-814.744	2.51611	133420	-0.00667069				-0.741142	13.987	133.213	11.3423				-0.741142	13.987	133.213	11.3423				-0.794439	2.45324	133.69	0.0112795				-0.737163	2.51204	133.699	0.054425				-0.655268	2.49057	133.391	-0.0114053
	-869.262	2.60837	133713	-0.00658827				-0.751377	14.0963	133.504	11.3417				-0.751377	14.0963	133.504	11.3417				-0.770568	2.57583	133.98	0.0100495				-0.644016	2.66143	134.004	0.0592382				-0.593782	2.62771	133.685	-0.011107
	-743.48	2.77039	134003	-0.00771657				-0.690499	14.2333	133.798	11.3421				-0.690499	14.2333	133.798	11.3421				-0.714022	2.71107	134.275	0.0111147				-0.591939	2.79494	134.291	0.0568351				-0.528132	2.76647	133.97	-0.0138637
	-693.778	2.90298	134278	-0.0146226				-0.601185	14.3812	134.09	11.3417				-0.601185	14.3812	134.09	11.3417				-0.622345	2.8599	134.565	0.00993939				-0.596279	2.90662	134.584	0.0569387				-0.532348	2.8782	134.266	-0.0130778
	-678.03	3.02243	134574	-0.0132937				-0.616155	14.4887	134.375	11.3386				-0.616155	14.4887	134.375	11.3386				-0.62593	2.97187	134.86	0.0104365				-0.524394	3.04779	134.869	0.0538774				-0.485442	3.0097	134.56	-0.012622
	-572.513	3.17661	134866	-0.0136676				-0.497401	14.648	134.67	11.3393				-0.497401	14.648	134.67	11.3393				-0.568983	3.10726	135.149	0.00906085				-0.428927	3.19808	135.157	0.0517913				-0.477152	3.12627	134.845	-0.0157212
	-488.861	3.32234	135156	-0.0149374				-0.438523	14.7842	134.969	11.3416				-0.438523	14.7842	134.969	11.3416				-0.465183	3.26078	135.428	0.00348823				-0.440054	3.30714	135.451	0.0523335				-0.427583	3.25881	135.142	-0.0138357
	-526.951	3.42096	135444	-0.0170685				-0.484459	14.8798	135.249	11.3367				-0.484459	14.8798	135.249	11.3367				-0.439858	3.38394	135.728	0.00653394				-0.37521	3.44558	135.741	0.0510678				-0.337513	3.40701	135.427	-0.0172681
	-446.999	3.56525	135743	-0.0145029				-0.387356	15.0307	135.553	11.3411				-0.387356	15.0307	135.553	11.3411				-0.411241	3.50836	136.018	0.00514677				-0.301576	3.58743	136.031	0.0499627				-0.296463	3.53625	135.726	-0.0146749
	-326.184	3.72535	136028	-0.0178547				-0.322037	15.1693	135.828	11.334				-0.322037	15.1693	135.828	11.334				-0.322841	3.65592	136.288	-0.00371032				-0.299064	3.70176	136.333	0.0534863				-0.316147	3.64199	136.003	-0.0208749
	-359.544	3.8258	136316	-0.0197633				-0.305052	15.2892	136.118	11.333				-0.305052	15.2892	136.118	11.333				-0.317857	3.77121	136.611	0.00783063				-0.208845	3.85002	136.621	0.05163				-0.29762	3.76252	136.304	-0.0176831
	-252.867	3.98043	136617	-0.0166611				-0.244392	15.4261	136.419	11.3358				-0.244392	15.4261	136.419	11.3358				-0.196946	3.93135	136.91	0.0102276				-0.150146	3.98609	136.912	0.0508572				-0.22269	3.90487	136.602	-0.0159783
	-192.21	4.11726	136914	-0.0149523				-0.153225	15.5747	136.721	11.3396				-0.153225	15.5747	136.721	11.3396				-0.140964	4.06637	137.192	0.00606777				-0.115322	4.11292	137.199	0.0483079				-0.180476	4.03456	136.892	-0.0168659
	-178.676	4.23585	137208	-0.0146412				-0.158176	15.6861	137.012	11.3389				-0.158176	15.6861	137.012	11.3389				-0.157307	4.1734	137.479	0.00369215				-0.069092	4.24417	137.487	0.0466703				-0.128915	4.16786	137.18	-0.0189784
	-72.2748	4.39038	137497	-0.0160106				-0.061867	15.8368	137.291	11.3332				-0.061867	15.8368	137.291	11.3332				-0.0511711	4.32782	137.77	0.00298386				-0.00381961	4.38278	137.778	0.0458218				-0.0521065	4.31094	137.476	-0.0176864
	0	4.5317	137783	-0.0186675				0	15.9741	137.584	11.3332				0	15.9741	137.584	11.3332				0	4.46098	138.059	0.00151258				0	4.49761	138.077	0.048119				0	4.44446	137.775	-0.0155304

## Sheet: Figure S5
	Figure S5
	p-UCM						d-UCM
	line 1_x (μm)	line 1_y (nm)	line 2_x (μm)	line 2_y (nm)	line 3_x (μm)	line 3_y (nm)	line 1_x (μm)	line 1_y (nm)	line 2_x (μm)	line 2_y (nm)	line 3_x (μm)	line 3_y (nm)
	0	9.06	0	8.66	0	11.6	0	0.157	0	-0.63	0	0.515
	0.00323	9.15	0.00323	8.8	0.00323	11.9	0.00324	-0.294	0.00324	-0.565	0.00323	0.783
	0.00646	9.22	0.00646	8.76	0.00646	11.9	0.00648	-0.385	0.00647	-0.364	0.00647	0.762
	0.00968	9.1	0.00968	8.68	0.00969	11.9	0.00971	-0.241	0.00971	-0.231	0.0097	0.879
	0.0129	8.86	0.0129	8.66	0.0129	12.1	0.013	-0.108	0.0129	-0.533	0.0129	1.17
	0.0161	8.87	0.0161	8.72	0.0162	12	0.0162	-0.424	0.0162	-0.905	0.0162	1.57
	0.0194	8.74	0.0194	8.66	0.0194	11.9	0.0194	-0.502	0.0194	-1.25	0.0194	1.84
	0.0226	8.67	0.0226	8.76	0.0226	11.8	0.0227	0.177	0.0227	-1.22	0.0226	1.69
	0.0258	8.63	0.0258	8.8	0.0258	11.7	0.0259	0.553	0.0259	-0.939	0.0259	1.02
	0.0291	8.48	0.0291	8.71	0.0291	11.6	0.0291	0.337	0.0291	-0.735	0.0291	0.689
	0.0323	8.49	0.0323	8.76	0.0323	11.4	0.0324	-0.0589	0.0324	-0.766	0.0323	0.865
	0.0355	8.49	0.0355	8.69	0.0355	11.5	0.0356	-0.353	0.0356	-1.11	0.0356	1.09
	0.0387	8.47	0.0387	8.53	0.0388	11.6	0.0389	-0.44	0.0388	-1.42	0.0388	1.12
	0.042	8.53	0.042	8.46	0.042	11.6	0.0421	-0.216	0.0421	-1.65	0.042	0.828
	0.0452	8.48	0.0452	8.42	0.0452	11.6	0.0453	0.0435	0.0453	-1.78	0.0453	0.628
	0.0484	8.51	0.0484	8.45	0.0485	11.6	0.0486	0.0836	0.0486	-1.72	0.0485	0.995
	0.0516	8.58	0.0517	8.57	0.0517	11.6	0.0518	-0.00637	0.0518	-1.42	0.0517	1.48
	0.0549	8.67	0.0549	8.71	0.0549	11.7	0.055	-0.0744	0.055	-1.18	0.055	1.55
	0.0581	8.65	0.0581	8.79	0.0582	11.6	0.0583	-0.0899	0.0583	-1.28	0.0582	1.7
	0.0613	8.69	0.0613	8.69	0.0614	11.7	0.0615	-0.176	0.0615	-1.52	0.0615	2.02
	0.0646	8.72	0.0646	8.63	0.0646	11.5	0.0648	-0.213	0.0647	-1.64	0.0647	1.89
	0.0678	8.75	0.0678	8.61	0.0679	11.5	0.068	-0.174	0.068	-1.65	0.0679	1.44
	0.071	8.9	0.071	8.57	0.0711	11.3	0.0712	-0.167	0.0712	-1.83	0.0712	1.33
	0.0742	9.02	0.0742	8.56	0.0743	11.1	0.0745	0.0235	0.0745	-1.6	0.0744	1.22
	0.0775	9.19	0.0775	8.55	0.0775	11.2	0.0777	0.426	0.0777	-1.55	0.0776	1.29
	0.0807	9.32	0.0807	8.37	0.0808	11.1	0.0809	0.553	0.0809	-1.54	0.0809	1.11
	0.0839	9.34	0.0839	8.18	0.084	11	0.0842	0.327	0.0842	-1.66	0.0841	1.04
	0.0872	9.33	0.0872	8.01	0.0872	11	0.0874	-0.0813	0.0874	-1.79	0.0873	1.21
	0.0904	9.23	0.0904	7.83	0.0905	10.7	0.0907	-0.323	0.0906	-1.95	0.0906	1
	0.0936	9.02	0.0936	7.87	0.0937	10.6	0.0939	-0.0953	0.0939	-2.01	0.0938	0.852
	0.0968	8.81	0.0968	7.98	0.0969	10.5	0.0971	0.00436	0.0971	-2	0.097	0.575
	0.1	8.63	0.1	8.25	0.1	10.6	0.1	0.116	0.1	-2.02	0.1	0.783
	0.103	8.45	0.103	8.41	0.103	10.4	0.104	0.196	0.104	-1.87	0.103	0.886
	0.107	8.33	0.107	8.34	0.107	10.4	0.107	0.366	0.107	-1.56	0.107	0.941
	0.11	8.3	0.11	8.35	0.11	10.3	0.11	0.0105	0.11	-1.32	0.11	0.714
	0.113	8.27	0.113	8.15	0.113	10.1	0.113	-0.589	0.113	-1.04	0.113	0.632
	0.116	8.29	0.116	8.2	0.116	9.98	0.117	-1.02	0.117	-0.901	0.116	0.751
	0.119	8.36	0.119	8.24	0.12	9.8	0.12	-1.1	0.12	-1.12	0.12	0.704
	0.123	8.48	0.123	8.34	0.123	9.9	0.123	-1	0.123	-1.36	0.123	0.404
	0.126	8.58	0.126	8.52	0.126	9.97	0.126	-0.882	0.126	-1.47	0.126	0.21
	0.129	8.61	0.129	8.53	0.129	10.2	0.13	-0.889	0.129	-1.12	0.129	0.183
	0.132	8.61	0.132	8.46	0.132	10.4	0.133	-0.813	0.133	-0.625	0.133	0.299
	0.136	8.59	0.136	8.53	0.136	10.5	0.136	-0.236	0.136	-0.425	0.136	0.614
	0.139	8.62	0.139	8.37	0.139	10.5	0.139	0.516	0.139	-0.306	0.139	1.12
	0.142	8.73	0.142	8.33	0.142	10.5	0.142	0.942	0.142	-0.315	0.142	1.51
	0.145	8.75	0.145	8.4	0.145	10.4	0.146	0.885	0.146	-0.228	0.146	1.63
	0.148	8.88	0.148	8.36	0.149	10.6	0.149	0.635	0.149	-0.258	0.149	1.63
	0.152	8.85	0.152	8.24	0.152	10.6	0.152	0.435	0.152	-0.418	0.152	1.67
	0.155	8.85	0.155	8.2	0.155	10.6	0.155	0.62	0.155	-0.5	0.155	1.43
	0.158	8.75	0.158	8.14	0.158	10.8	0.159	1.07	0.159	0.109	0.158	1.27
	0.161	8.61	0.161	8.01	0.162	10.9	0.162	1.25	0.162	0.0249	0.162	1.47
	0.165	8.51	0.165	7.98	0.165	11	0.165	1.17	0.165	-0.406	0.165	1.7
	0.168	8.55	0.168	7.89	0.168	10.8	0.168	2.09	0.168	-0.879	0.168	1.39
	0.171	8.47	0.171	7.91	0.171	10.7	0.172	3.58	0.172	-0.914	0.171	0.779
	0.174	8.54	0.174	8.13	0.174	10.7	0.175	4.68	0.175	-0.836	0.175	0.49
	0.178	8.47	0.178	8.34	0.178	10.5	0.178	5.06	0.178	-1.23	0.178	0.407
	0.181	8.4	0.181	8.61	0.181	10.8	0.181	4.73	0.181	-1.32	0.181	0.456
	0.184	8.4	0.184	8.74	0.184	11	0.185	3.41	0.185	-1.37	0.184	0.704
	0.187	8.47	0.187	8.97	0.187	11.2	0.188	0.986	0.188	-1.65	0.188	0.728
	0.19	8.56	0.19	9.12	0.191	11.2	0.191	-0.456	0.191	-1.99	0.191	0.607
	0.194	8.71	0.194	9.2	0.194	11.7	0.194	-0.739	0.194	-2.01	0.194	0.612
	0.197	8.75	0.197	9.15	0.197	11.5	0.197	-0.532	0.197	-2.04	0.197	0.577
	0.2	8.81	0.2	9.07	0.2	11.2	0.201	-0.19	0.201	-1.6	0.201	0.502
	0.203	8.8	0.203	9.13	0.204	11.3	0.204	0.104	0.204	-1.03	0.204	0.805
	0.207	8.72	0.207	9.26	0.207	11.3	0.207	0.148	0.207	-0.704	0.207	1.29
	0.21	8.7	0.21	9.42	0.21	11.2	0.21	-0.182	0.21	-0.564	0.21	1.24
	0.213	8.73	0.213	9.58	0.213	11.3	0.214	-0.691	0.214	-0.669	0.213	0.783
	0.216	8.73	0.216	9.69	0.216	11.2	0.217	-1.01	0.217	-1.22	0.217	0.756
	0.219	8.8	0.22	9.68	0.22	11.1	0.22	-1.16	0.22	-1.55	0.22	1.07
	0.223	8.86	0.223	9.66	0.223	10.9	0.223	-1.09	0.223	-1.61	0.223	1.84
	0.226	9	0.226	9.42	0.226	10.8	0.227	-0.934	0.227	-1.28	0.226	2.24
	0.229	9.05	0.229	8.97	0.229	10.8	0.23	-0.909	0.23	-1.03	0.23	2.37
	0.232	9.08	0.232	8.55	0.233	11	0.233	-1.02	0.233	-1.27	0.233	1.86
	0.236	9.03	0.236	8.28	0.236	11.1	0.236	-1.4	0.236	-1.52	0.236	1.08
	0.239	8.96	0.239	8.14	0.239	11.2	0.24	-1.16	0.24	-1.55	0.239	0.767
	0.242	8.88	0.242	8.16	0.242	11.1	0.243	-0.795	0.243	-1.12	0.243	0.615
	0.245	8.86	0.245	8.28	0.246	10.9	0.246	-0.872	0.246	-0.958	0.246	0.78
	0.249	8.92	0.249	8.39	0.249	10.8	0.249	-0.968	0.249	-1.3	0.249	0.751
	0.252	9.05	0.252	8.44	0.252	11	0.253	-0.895	0.253	-1.79	0.252	0.579
	0.255	9.16	0.255	8.5	0.255	11.1	0.256	-0.682	0.256	-1.6	0.256	0.53
	0.258	9.2	0.258	8.53	0.258	11.6	0.259	-1.14	0.259	-1.07	0.259	0.53
	0.261	9.21	0.261	8.49	0.262	11.9	0.262	-1.33	0.262	-0.788	0.262	0.601
	0.265	9.19	0.265	8.57	0.265	11.9	0.265	-1.06	0.265	-0.775	0.265	0.43
	0.268	9.17	0.268	8.61	0.268	11.8	0.269	-0.647	0.269	-1.13	0.268	0.103
	0.271	9.12	0.271	8.75	0.271	12	0.272	-0.399	0.272	-1.3	0.272	-0.32
	0.274	9.01	0.274	8.77	0.275	11.9	0.275	-0.342	0.275	-0.662	0.275	-0.292
	0.278	8.92	0.278	8.67	0.278	11.6	0.278	-0.711	0.278	-0.245	0.278	0.492
	0.281	8.86	0.281	8.62	0.281	11.5	0.282	-1.05	0.282	-0.383	0.281	1.32
	0.284	8.81	0.284	8.51	0.284	11.5	0.285	-0.79	0.285	-0.648	0.285	1.61
	0.287	8.66	0.287	8.44	0.288	11.4	0.288	-0.412	0.288	-0.915	0.288	1.49
	0.291	8.44	0.291	8.45	0.291	11.7	0.291	-0.276	0.291	-0.981	0.291	0.956
	0.294	8.26	0.294	8.39	0.294	11.7	0.295	-0.479	0.295	-1.04	0.294	0.609
	0.297	8.23	0.297	8.26	0.297	12	0.298	-0.742	0.298	-1.33	0.298	0.521
	0.3	8.31	0.3	8.22	0.3	11.9	0.301	-0.753	0.301	-1.39	0.301	0.469
	0.303	8.42	0.303	8.11	0.304	11.6	0.304	-0.711	0.304	-1.1	0.304	0.385
	0.307	8.55	0.307	7.97	0.307	11.4	0.308	-0.817	0.308	-0.582	0.307	0.153
	0.31	8.71	0.31	7.95	0.31	11.4	0.311	-0.916	0.311	-0.663	0.31	0.0163
	0.313	8.85	0.313	8.01	0.313	11.1	0.314	-0.857	0.314	-0.643	0.314	0.00955
	0.316	9.07	0.316	8.08	0.317	11.1	0.317	-0.775	0.317	-0.347	0.317	0.237
	0.32	9.28	0.32	8.01	0.32	11.1	0.321	-0.502	0.32	-0.162	0.32	0.0871
	0.323	9.44	0.323	8.13	0.323	10.9	0.324	-0.431	0.324	-0.496	0.323	-0.109
	0.326	9.36	0.326	8.14	0.326	11	0.327	-0.699	0.327	-0.943	0.327	0.106
	0.329	9.3	0.329	8.17	0.33	10.9	0.33	-1.26	0.33	-1.33	0.33	0.101
	0.332	9.18	0.333	8.3	0.333	11	0.333	-1.66	0.333	-1.74	0.333	-0.272
	0.336	9.01	0.336	8.21	0.336	10.9	0.337	-1.48	0.337	-1.59	0.336	-0.52
	0.339	8.89	0.339	8.15	0.339	10.8	0.34	-1.47	0.34	-0.888	0.34	-0.275
	0.342	8.8	0.342	8.03	0.343	10.8	0.343	-1.34	0.343	-1.03	0.343	0.0963
	0.345	8.72	0.345	8.06	0.346	10.9	0.346	-0.957	0.346	-1.11	0.346	0.554
	0.349	8.75	0.349	7.9	0.349	11	0.35	-0.385	0.35	-0.807	0.349	0.752
	0.352	8.75	0.352	7.81	0.352	11.2	0.353	-0.184	0.353	-0.699	0.353	0.539
	0.355	8.77	0.355	7.73	0.355	11.3	0.356	-0.537	0.356	-1.04	0.356	-0.162
	0.358	8.71	0.358	7.7	0.359	11.3	0.359	-1.09	0.359	-1.18	0.359	-0.647
	0.362	8.75	0.362	7.71	0.362	11.6	0.363	-1.18	0.363	-1.02	0.362	-0.635
	0.365	8.78	0.365	7.76	0.365	11.9	0.366	-0.899	0.366	-0.723	0.365	-0.497
	0.368	8.77	0.368	7.88	0.368	12	0.369	-0.525	0.369	-0.633	0.369	-0.24
	0.371	8.72	0.371	7.91	0.372	12.3	0.372	-0.348	0.372	-0.794	0.372	-0.00565
	0.374	8.71	0.374	7.94	0.375	12	0.376	-0.656	0.376	-1.22	0.375	-0.147
	0.378	8.62	0.378	7.81	0.378	11.7	0.379	-1.3	0.379	-1.4	0.378	-0.158
	0.381	8.52	0.381	7.72	0.381	11.6	0.382	-1.86	0.382	-1.23	0.382	-0.14
	0.384	8.51	0.384	7.54	0.385	11.4	0.385	-2.03	0.385	-0.879	0.385	-0.34
	0.387	8.68	0.387	7.38	0.388	11.3	0.389	-1.98	0.388	-0.673	0.388	-0.483
	0.391	8.85	0.391	7.18	0.391	11.5	0.392	-1.89	0.392	-0.797	0.391	-0.764
	0.394	8.91	0.394	7.04	0.394	11.3	0.395	-1.85	0.395	-0.632	0.395	-0.935
	0.397	8.98	0.397	7.12	0.397	11.5	0.398	-1.35	0.398	0.059	0.398	-1.08
	0.4	9	0.4	7.31	0.401	11.5	0.401	-0.845	0.401	0.467	0.401	-0.929
	0.403	9.04	0.404	7.54	0.404	11.3	0.405	-1.01	0.405	0.265	0.404	-0.543
	0.407	9.03	0.407	7.79	0.407	11.3	0.408	-1.39	0.408	-0.33	0.408	0.496
	0.41	8.82	0.41	7.91	0.41	11.1	0.411	-1.77	0.411	-0.899	0.411	1.39
	0.413	8.54	0.413	8	0.414	11	0.414	-1.67	0.414	-1.14	0.414	1.68
	0.416	8.39	0.416	8.14	0.417	11.1	0.418	-1.58	0.418	-1.2	0.417	1.82
	0.42	8.14	0.42	8.24	0.42	11.1	0.421	-1.58	0.421	-1.34	0.42	1.22
	0.423	8.17	0.423	8.29	0.423	10.9	0.424	-1.72	0.424	-1.41	0.424	0.474
	0.426	8.27	0.426	8.32	0.427	10.7	0.427	-1.59	0.427	-1.38	0.427	0.038
	0.429	8.4	0.429	8.12	0.43	10.7	0.431	-1.21	0.431	-1.34	0.43	0.0498
	0.433	8.63	0.433	7.89	0.433	10.8	0.434	-0.744	0.434	-1.41	0.433	0.0932
	0.436	8.85	0.436	7.71	0.436	10.9	0.437	-0.453	0.437	-1.76	0.437	0.262
	0.439	8.79	0.439	7.6	0.439	10.9	0.44	-0.496	0.44	-1.83	0.44	0.493
	0.442	8.86	0.442	7.54	0.443	10.8	0.444	-0.617	0.444	-1.79	0.443	0.792
	0.445	8.75	0.445	7.6	0.446	10.7	0.447	-0.825	0.447	-1.59	0.446	0.757
	0.449	8.54	0.449	7.64	0.449	10.6	0.45	-0.984	0.45	-1.05	0.45	0.652
	0.452	8.31	0.452	7.63	0.452	10.7	0.453	-0.915	0.453	-0.824	0.453	0.498
	0.455	8.12	0.455	7.63	0.456	10.8	0.456	-0.519	0.456	-1.23	0.456	0.412
	0.458	7.9	0.458	7.63	0.459	10.9	0.46	-0.41	0.46	-1.65	0.459	0.434
	0.462	7.83	0.462	7.66	0.462	10.9	0.463	-0.792	0.463	-1.73	0.462	0.445
	0.465	7.85	0.465	7.75	0.465	10.7	0.466	-1.47	0.466	-1.72	0.466	0.651
	0.468	7.85	0.468	7.87	0.469	10.5	0.469	-1.43	0.469	-1.65	0.469	0.863
	0.471	7.85	0.471	7.93	0.472	10.5	0.473	-1.3	0.473	-1.57	0.472	0.907
	0.474	7.96	0.475	7.95	0.475	10.4	0.476	-1.42	0.476	-1.76	0.475	0.982
	0.478	8.03	0.478	7.9	0.478	10.3	0.479	-1.71	0.479	-2.13	0.479	0.838
	0.481	8.1	0.481	7.92	0.481	10.4	0.482	-2.11	0.482	-2.32	0.482	0.717
	0.484	8.2	0.484	8.16	0.485	10.5	0.486	-2.55	0.486	-2.44	0.485	0.021
	0.487	8.24	0.487	8.61	0.488	10.3	0.489	-2.42	0.489	-2.34	0.488	-0.562
	0.491	8.28	0.491	8.85	0.491	10.3	0.492	-2.16	0.492	-2.46	0.492	-0.829
	0.494	8.32	0.494	8.74	0.494	10.1	0.495	-1.84	0.495	-2.64	0.495	-0.915
	0.497	8.3	0.497	8.53	0.498	10.1	0.499	-1.6	0.499	-2.52	0.498	-0.863
	0.5	8.29	0.5	8.32	0.501	10.1	0.502	-1.66	0.502	-2.38	0.501	-0.813
	0.504	8.25	0.504	8.35	0.504	10	0.505	-1.82	0.505	-2.44	0.505	-0.726
	0.507	8.28	0.507	8.46	0.507	10	0.508	-2.05	0.508	-2.5	0.508	-0.7
	0.51	8.44	0.51	8.38	0.511	9.94	0.512	-2	0.511	-2.37	0.511	-0.528
	0.513	8.3	0.513	8.23	0.514	9.75	0.515	-1.94	0.515	-2.06	0.514	-0.327
	0.516	8.12	0.517	8.06	0.517	9.92	0.518	-1.83	0.518	-1.91	0.517	-0.298
	0.52	8.04	0.52	7.82	0.52	9.87	0.521	-1.48	0.521	-1.88	0.521	-0.657
	0.523	7.99	0.523	7.74	0.523	9.76	0.524	-1.22	0.524	-1.87	0.524	-0.624
	0.526	8.03	0.526	7.79	0.527	9.71	0.528	-1.28	0.528	-2.04	0.527	-0.365
	0.529	8.12	0.529	7.84	0.53	9.77	0.531	-1.69	0.531	-2.32	0.53	0.0185
	0.533	8.28	0.533	7.96	0.533	9.81	0.534	-2.32	0.534	-2.54	0.534	0.0549
	0.536	8.45	0.536	8.26	0.536	9.83	0.537	-2.64	0.537	-2.62	0.537	-0.267
	0.539	8.6	0.539	8.51	0.54	9.94	0.541	-2.66	0.541	-2.59	0.54	-0.641
	0.542	8.8	0.542	8.7	0.543	10	0.544	-2.66	0.544	-2.42	0.543	-0.474
	0.546	8.91	0.546	8.83	0.546	10.2	0.547	-2.68	0.547	-2.3	0.547	-0.115
	0.549	9.1	0.549	8.8	0.549	10.5	0.55	-2.44	0.55	-2.25	0.55	0.39
	0.552	9.28	0.552	8.83	0.553	10.7	0.554	-2.32	0.554	-2.41	0.553	0.472
	0.555	9.35	0.555	8.76	0.556	10.9	0.557	-2.35	0.557	-2.72	0.556	0.0719
	0.558	9.18	0.558	8.64	0.559	11	0.56	-2.01	0.56	-2.88	0.56	-0.523
	0.562	9.1	0.562	8.56	0.562	11.2	0.563	-1.73	0.563	-2.82	0.563	-0.653
	0.565	9.11	0.565	8.61	0.565	11.2	0.567	-1.68	0.567	-2.71	0.566	-0.462
	0.568	9.2	0.568	8.54	0.569	11.5	0.57	-1.84	0.57	-2.42	0.569	-0.353
	0.571	9.39	0.571	8.67	0.572	11.5	0.573	-2.1	0.573	-2.21	0.572	-0.499
	0.575	9.47	0.575	8.79	0.575	11.4	0.576	-2.41	0.576	-2.44	0.576	-0.788
	0.578	9.3	0.578	8.93	0.578	11.2	0.58	-2.72	0.579	-2.63	0.579	-0.603
	0.581	9.14	0.581	8.99	0.582	11.1	0.583	-2.71	0.583	-2.82	0.582	-0.474
	0.584	8.91	0.584	8.93	0.585	10.7	0.586	-2.67	0.586	-3.12	0.585	-0.51
	0.587	8.71	0.588	8.75	0.588	10.6	0.589	-2.61	0.589	-3.2	0.589	-0.734
	0.591	8.58	0.591	8.56	0.591	10.4	0.592	-2.47	0.592	-3.04	0.592	-0.965
	0.594	8.54	0.594	8.39	0.595	10.4	0.596	-2.13	0.596	-2.82	0.595	-0.905
	0.597	8.4	0.597	8.33	0.598	10.6	0.599	-1.94	0.599	-2.72	0.598	-0.51
	0.6	8.43	0.6	8.34	0.601	10.8	0.602	-1.93	0.602	-3.06	0.602	-0.314
	0.604	8.51	0.604	8.31	0.604	10.5	0.605	-2.05	0.605	-3.05	0.605	-0.228
	0.607	8.54	0.607	8.31	0.607	10.4	0.609	-2.09	0.609	-3.08	0.608	-0.407
	0.61	8.39	0.61	8.34	0.611	10.5	0.612	-2.21	0.612	-3.15	0.611	-0.0446
	0.613	8.28	0.613	8.37	0.614	10.7	0.615	-2.33	0.615	-3.11	0.615	1.46
	0.617	8.13	0.617	8.38	0.617	10.9	0.618	-2.57	0.618	-2.99	0.618	2.58
	0.62	8.2	0.62	8.29	0.62	11.1	0.622	-2.71	0.622	-2.78	0.621	2.73
	0.623	8.22	0.623	8.31	0.624	11.1	0.625	-2.85	0.625	-2.36	0.624	2.33
	0.626	8.39	0.626	8.4	0.627	11.3	0.628	-2.77	0.628	-1.85	0.627	1.6
	0.629	8.43	0.629	8.48	0.63	11.3	0.631	-2.99	0.631	-1.03	0.631	0.924
	0.633	8.33	0.633	8.54	0.633	11.1	0.635	-3.16	0.635	-0.519	0.634	0.881
	0.636	8.48	0.636	8.41	0.637	11.1	0.638	-3.15	0.638	-0.775	0.637	1.18
	0.639	8.48	0.639	8.27	0.64	11.2	0.641	-3.02	0.641	-0.895	0.64	1.13
	0.642	8.39	0.642	8.17	0.643	11.1	0.644	-3.3	0.644	-1.1	0.644	0.638
	0.646	8.34	0.646	8.08	0.646	11.1	0.648	-3.53	0.647	-0.931	0.647	-0.486
	0.649	8.39	0.649	7.99	0.649	11.1	0.651	-3.85	0.651	0.00481	0.65	-0.995
	0.652	8.3	0.652	7.97	0.653	11.1	0.654	-3.84	0.654	2.11	0.653	-0.252
	0.655	8.18	0.655	8	0.656	10.9	0.657	-3.57	0.657	4.2	0.657	1.22
	0.658	8.2	0.659	8.02	0.659	10.9	0.66	-3.33	0.66	5.57	0.66	3.63
	0.662	8.21	0.662	8.07	0.662	10.7	0.664	-3.19	0.664	6.14	0.663	5.86
	0.665	8.22	0.665	8.05	0.666	10.9	0.667	-2.91	0.667	6.54	0.666	7.43
	0.668	8.18	0.668	8.02	0.669	11.1	0.67	-2.7	0.67	6.87	0.669	8.03
	0.671	8.14	0.671	7.98	0.672	11.2	0.673	-2.38	0.673	6.94	0.673	8.38
	0.675	8.19	0.675	7.89	0.675	11.4	0.677	-0.485	0.677	6.71	0.676	8.26
	0.678	8.2	0.678	7.8	0.679	11.4	0.68	2.74	0.68	6.32	0.679	8.3
	0.681	8.23	0.681	7.75	0.682	11.4	0.683	5.42	0.683	5.89	0.682	8.56
	0.684	8.37	0.684	7.76	0.685	11.3	0.686	7.3	0.686	6.04	0.686	8.88
	0.688	8.43	0.688	7.76	0.688	11.1	0.69	8.28	0.69	6.48	0.689	9.34
	0.691	8.42	0.691	7.76	0.691	10.6	0.693	8.63	0.693	6.97	0.692	10.1
	0.694	8.44	0.694	7.78	0.695	10.5	0.696	8.52	0.696	7.24	0.695	10.7
	0.697	8.44	0.697	7.86	0.698	10.7	0.699	8.2	0.699	7.55	0.699	10.5
	0.7	8.49	0.701	8	0.701	11	0.703	7.48	0.702	8.04	0.702	10.1
	0.704	8.68	0.704	8.11	0.704	10.8	0.706	7.03	0.706	8.23	0.705	9.91
	0.707	8.78	0.707	8.23	0.708	10.2	0.709	6.76	0.709	7.73	0.708	10.2
	0.71	8.78	0.71	8.35	0.711	9.44	0.712	6.79	0.712	7.18	0.712	10.5
	0.713	8.84	0.713	8.38	0.714	8.42	0.716	6.27	0.715	6.93	0.715	10.8
	0.717	8.76	0.717	8.38	0.717	7.67	0.719	5.9	0.719	6.78	0.718	11.4
	0.72	8.76	0.72	8.37	0.721	6.26	0.722	5.76	0.722	6.59	0.721	12.2
	0.723	8.93	0.723	8.3	0.724	5.38	0.725	5.48	0.725	6.53	0.724	12.6
	0.726	9.04	0.726	8.15	0.727	4.53	0.728	5.38	0.728	6.84	0.728	12.6
	0.729	9.22	0.73	8.1	0.73	3.63	0.732	5.61	0.732	7.07	0.731	11.5
	0.733	9.34	0.733	8.07	0.733	3.16	0.735	5.74	0.735	7.21	0.734	10
	0.736	9.52	0.736	7.93	0.737	2.98	0.738	5.76	0.738	7.19	0.737	9.16
	0.739	9.7	0.739	7.86	0.74	2.84	0.741	5.92	0.741	7.08	0.741	9.7
	0.742	9.71	0.742	7.96	0.743	3	0.745	6.17	0.745	7.39	0.744	9.99
	0.746	9.82	0.746	8.15	0.746	3.06	0.748	6.48	0.748	7.99	0.747	10.2
	0.749	9.93	0.749	8.35	0.75	2.87	0.751	6.7	0.751	8.31	0.75	9.98
	0.752	9.51	0.752	8.35	0.753	2.92	0.754	6.86	0.754	8.65	0.754	9.5
	0.755	9.32	0.755	8.32	0.756	2.82	0.758	6.95	0.758	8.48	0.757	9.37
	0.759	9.02	0.759	8.39	0.759	2.72	0.761	6.93	0.761	7.88	0.76	9.55
	0.762	8.49	0.762	8.49	0.763	2.7	0.764	6.76	0.764	7.31	0.763	9.34
	0.765	7.8	0.765	8.54	0.766	2.63	0.767	6.6	0.767	7.16	0.767	9.02
	0.768	6.86	0.768	8.69	0.769	2.71	0.771	6.91	0.77	7.37	0.77	8.56
	0.771	6.06	0.772	8.64	0.772	2.89	0.774	7.36	0.774	8.02	0.773	8.44
	0.775	4.91	0.775	8.48	0.775	2.85	0.777	7.59	0.777	8.22	0.776	8.47
	0.778	3.9	0.778	8.48	0.779	2.96	0.78	7.36	0.78	7.71	0.779	8.5
	0.781	3.07	0.781	8.49	0.782	2.95	0.783	6.94	0.783	7.49	0.783	8.51
	0.784	1.81	0.784	8.44	0.785	2.85	0.787	6.75	0.787	8.19	0.786	8.24
	0.788	1.01	0.788	8.43	0.788	2.4	0.79	6.49	0.79	8.56	0.789	8.42
	0.791	0.544	0.791	8.09	0.792	2.43	0.793	5.91	0.793	8.63	0.792	8.62
	0.794	0.424	0.794	7.32	0.795	2.44	0.796	5.46	0.796	8.03	0.796	8.68
	0.797	0.419	0.797	6.33	0.798	2.49	0.8	5.61	0.8	7.21	0.799	8.94
	0.801	0.208	0.801	5.31	0.801	2.4	0.803	5.81	0.803	6.9	0.802	9.16
	0.804	0.116	0.804	3.86	0.805	2.51	0.806	5.99	0.806	7.03	0.805	8.93
	0.807	0.257	0.807	2.07	0.808	2.54	0.809	6.09	0.809	7.31	0.809	8.82
	0.81	0.273	0.81	0.67	0.811	2.6	0.813	6.2	0.813	7.47	0.812	8.95
	0.813	0.18	0.813	-0.119	0.814	2.93	0.816	6.37	0.816	7.49	0.815	8.8
	0.817	0.168	0.817	-0.408	0.817	3.43	0.819	6.48	0.819	7.42	0.818	8.92
	0.82	0.0484	0.82	-0.357	0.821	3.43	0.822	6.47	0.822	7.5	0.821	9.12
	0.823	-0.0605	0.823	-0.228	0.824	3.4	0.826	6.42	0.826	8.44	0.825	9.42
	0.826	-0.145	0.826	-0.0454	0.827	3.02	0.829	6.75	0.829	8.84	0.828	9.84
	0.83	-0.126	0.83	0.0247	0.83	2.66	0.832	7.55	0.832	8.99	0.831	9.98
	0.833	-0.225	0.833	0.0422	0.834	2.6	0.835	8.09	0.835	8.85	0.834	9.61
	0.836	-0.127	0.836	0.23	0.837	2.45	0.839	8.22	0.838	8.36	0.838	9.34
	0.839	-0.112	0.839	0.294	0.84	2.38	0.842	7.85	0.842	7.46	0.841	9.03
	0.842	-0.0686	0.843	0.141	0.843	2.42	0.845	7.06	0.845	6.47	0.844	8.79
	0.846	-0.00208	0.846	0.0421	0.847	2.4	0.848	6.73	0.848	6.26	0.847	8.47
	0.849	0.0629	0.849	-0.113	0.85	2.21	0.851	6.73	0.851	6.51	0.851	8.79
	0.852	0.322	0.852	-0.286	0.853	2.27	0.855	6.68	0.855	6.93	0.854	9.71
	0.855	0.545	0.855	-0.365	0.856	2.24	0.858	6.9	0.858	7.05	0.857	10.3
	0.859	0.723	0.859	-0.468	0.859	2.33	0.861	6.87	0.861	7.23	0.86	10
	0.862	0.889	0.862	-0.542	0.863	2.25	0.864	6.71	0.864	7.11	0.864	9.91
	0.865	0.982	0.865	-0.617	0.866	2.11	0.868	6.17	0.868	6.82	0.867	9.4
	0.868	1.04	0.868	-0.666	0.869	1.94	0.871	5.34	0.871	6.32	0.87	9.15
	0.872	1.08	0.872	-0.643	0.872	1.86	0.874	5.24	0.874	6.11	0.873	9.15
	0.875	1.13	0.875	-0.592	0.876	1.69	0.877	5.41	0.877	6.22	0.876	8.91
	0.878	1.19	0.878	-0.556	0.879	1.77	0.881	5.52	0.881	6.21	0.88	8.74
	0.881	1.3	0.881	-0.519	0.882	1.69	0.884	5.68	0.884	6.27	0.883	8.62
	0.884	1.3	0.885	-0.479	0.885	1.82	0.887	5.78	0.887	6.1	0.886	9.02
	0.888	1.21	0.888	-0.447	0.889	1.82	0.89	5.95	0.89	5.97	0.889	9.27
	0.891	1.18	0.891	-0.459	0.892	1.86	0.894	6.01	0.893	6.68	0.893	9.07
	0.894	1.16	0.894	-0.556	0.895	1.69	0.897	6.3	0.897	7.61	0.896	8.8
	0.897	1.02	0.897	-0.635	0.898	1.62	0.9	6.67	0.9	8.51	0.899	8.76
	0.901	0.742	0.901	-0.732	0.901	1.65	0.903	7.11	0.903	8.98	0.902	8.73
	0.904	0.667	0.904	-0.863	0.905	1.51	0.907	7.28	0.906	9.14	0.906	8.27
	0.907	0.579	0.907	-0.963	0.908	1.8	0.91	7.18	0.91	8.99	0.909	7.94
	0.91	0.438	0.91	-1	0.911	1.81	0.913	6.71	0.913	8.39	0.912	7.86
	0.913	0.402	0.914	-0.988	0.914	1.9	0.916	6.47	0.916	7.39	0.915	7.89
	0.917	0.413	0.917	-0.89	0.918	1.85	0.919	6.44	0.919	6.68	0.919	8.3
	0.92	0.374	0.92	-0.794	0.921	1.84	0.923	6.69	0.923	6.37	0.922	8.97
	0.923	0.446	0.923	-0.671	0.924	1.88	0.926	6.9	0.926	6.19	0.925	9.07
	0.926	0.573	0.926	-0.491	0.927	2.23	0.929	6.85	0.929	6.08	0.928	8.86
	0.93	0.524	0.93	-0.372	0.931	2.61	0.932	6.55	0.932	5.88	0.931	8.81
	0.933	0.639	0.933	-0.386	0.934	2.73	0.936	6.32	0.936	6.07	0.935	8.59
	0.936	0.573	0.936	-0.451	0.937	2.77	0.939	6.2	0.939	6.39	0.938	8.56
	0.939	0.639	0.939	-0.393	0.94	2.68	0.942	6.53	0.942	6.16	0.941	8.28
	0.943	0.672	0.943	-0.299	0.943	2.44	0.945	6.73	0.945	5.88	0.944	7.88
	0.946	0.746	0.946	-0.218	0.947	2.34	0.949	6.92	0.949	5.89	0.948	7.67
	0.949	1.51	0.949	-0.23	0.95	2.4	0.952	6.95	0.952	5.95	0.951	7.8
	0.952	1.94	0.952	-0.298	0.953	2.25	0.955	6.87	0.955	5.97	0.954	7.92
	0.955	2.26	0.956	-0.3	0.956	2.27	0.958	6.61	0.958	6.07	0.957	8.15
	0.959	2.32	0.959	-0.307	0.96	2.09	0.962	6.48	0.961	6.37	0.961	8.08
	0.962	2.35	0.962	-0.305	0.963	2.08	0.965	6.53	0.965	6.9	0.964	8.02
	0.965	2.28	0.965	-0.329	0.966	1.99	0.968	6.44	0.968	7.25	0.967	8.34
	0.968	2.19	0.968	-0.377	0.969	2.08	0.971	6.54	0.971	7.11	0.97	8.94
	0.972	2.45	0.972	-0.178	0.973	2.23	0.975	6.85	0.974	6.6	0.974	9.29
	0.975	1.94	0.975	-0.00372	0.976	2.31	0.978	6.77	0.978	6.04	0.977	9.18
	0.978	1.95	0.978	-0.025	0.979	2.19	0.981	6.64	0.981	5.75	0.98	9.17
	0.981	1.89	0.981	-0.0974	0.982	2.1	0.984	6.64	0.984	5.57	0.983	9.37
	0.984	1.62	0.985	-0.203	0.986	2.23	0.987	6.55	0.987	5.74	0.986	9.69
	0.988	1.39	0.988	-0.3	0.989	1.99	0.991	6.72	0.991	6.03	0.99	9.78
	0.991	1.09	0.991	-0.33	0.992	2.16	0.994	7.12	0.994	6.16	0.993	9.4
	0.994	0.934	0.994	-0.352	0.995	2.47	0.997	7.18	0.997	6.2	0.996	9.31
	0.997	0.766	0.998	-0.488	0.998	2.71	1	6.98	1	6.12	0.999	8.95
	1	0.813	1	-0.584	1	2.48	1	6.76	1	6.08	1	9.03
	1	0.849	1	-0.593	1	2.78	1.01	6.91	1.01	6.17	1.01	9.18
	1.01	1.21	1.01	-0.607	1.01	2.65	1.01	7.21	1.01	6.32	1.01	9.33
	1.01	1.73	1.01	-0.588	1.01	2.82	1.01	7.29	1.01	6.37	1.01	9.29
	1.01	1.93	1.01	-0.577	1.01	2.79	1.02	7.24	1.02	6.43	1.02	9.26
	1.02	2.04	1.02	-0.768	1.02	2.7	1.02	7.09	1.02	6.09	1.02	9.29
	1.02	1.75	1.02	-0.937	1.02	2.64	1.02	7.02	1.02	6.23	1.02	9.17
	1.02	1.1	1.02	-0.934	1.02	2.63	1.03	6.87	1.03	7.03	1.03	9.21
	1.03	0.709	1.03	-1.03	1.03	2.45	1.03	6.59	1.03	7.96	1.03	9.75
	1.03	0.602	1.03	-1.06	1.03	2.22	1.03	6.51	1.03	8.65	1.03	10.1
	1.03	0.544	1.03	-0.943	1.03	2.28	1.04	6.56	1.04	8.63	1.03	9.97
	1.04	0.565	1.04	-0.923	1.04	2.29	1.04	6.79	1.04	8.58	1.04	9.94
	1.04	0.589	1.04	-0.943	1.04	2.32	1.04	6.97	1.04	8.8	1.04	9.97
	1.04	0.544	1.04	-0.855	1.04	2.78	1.05	6.88	1.05	8.56	1.04	10
	1.05	0.504	1.05	-0.875	1.05	2.62	1.05	6.44	1.05	7.97	1.05	9.74
	1.05	0.528	1.05	-0.948	1.05	2.6	1.05	6.09	1.05	7.69	1.05	9.15
	1.05	0.48	1.05	-0.894	1.05	2.42	1.06	6.1	1.06	7.66	1.05	8.99
	1.06	0.431	1.06	-0.97	1.06	2.57	1.06	6.27	1.06	7.8	1.06	9.2
	1.06	0.45	1.06	-1.04	1.06	2.56	1.06	6.29	1.06	8.04	1.06	9.5
	1.06	0.427	1.06	-0.98	1.06	2.64	1.07	6.28	1.07	8.24	1.06	9.41
	1.07	0.366	1.07	-0.956	1.07	2.66	1.07	6.41	1.07	8.34	1.07	9.18
	1.07	0.425	1.07	-1.03	1.07	2.68	1.07	6.77	1.07	8.21	1.07	8.88
	1.07	0.468	1.07	-1.14	1.07	2.7	1.07	7.24	1.07	7.59	1.07	9.08
	1.07	0.381	1.07	-1.16	1.08	2.33	1.08	7.26	1.08	6.78	1.08	9.5
	1.08	0.363	1.08	-1.22	1.08	2.19	1.08	6.85	1.08	6.3	1.08	9.67
	1.08	0.28	1.08	-1.19	1.08	1.93	1.08	6.63	1.08	6.27	1.08	9.8
	1.08	0.147	1.08	-1.14	1.09	1.84	1.09	6.77	1.09	6.37	1.09	9.56
	1.09	0.131	1.09	-0.976	1.09	1.95	1.09	6.92	1.09	6.4	1.09	9.15
	1.09	0.139	1.09	-0.797	1.09	1.92	1.09	6.97	1.09	6.03	1.09	8.81
	1.09	0.204	1.09	-0.587	1.1	2.01	1.1	7	1.1	5.68	1.1	8.75
	1.1	0.326	1.1	-0.542	1.1	1.89	1.1	7.8	1.1	5.83	1.1	8.76
	1.1	0.381	1.1	-0.591	1.1	1.75	1.1	8.37	1.1	6.13	1.1	8.93
	1.1	0.379	1.1	-0.607	1.11	1.78	1.11	8.31	1.11	6.17	1.11	9.14
	1.11	0.428	1.11	-0.66	1.11	1.82	1.11	8.32	1.11	6.18	1.11	8.91
	1.11	0.502	1.11	-0.723	1.11	1.79	1.11	8.15	1.11	6.28	1.11	8.97
	1.11	0.55	1.11	-0.733	1.11	2.11	1.12	7.8	1.12	6.33	1.12	9.22
	1.12	0.526	1.12	-0.61	1.12	1.96	1.12	7.33	1.12	6.37	1.12	9.34
	1.12	0.466	1.12	-0.465	1.12	2.13	1.12	6.89	1.12	6.56	1.12	9.45
	1.12	0.419	1.12	-0.317	1.12	2.4	1.13	6.66	1.13	6.71	1.13	9.46
	1.13	0.349	1.13	-0.0421	1.13	2.26	1.13	6.59	1.13	6.79	1.13	9.18
	1.13	0.379	1.13	0.275	1.13	2.23	1.13	6.45	1.13	6.87	1.13	9.1
	1.13	0.301	1.13	0.52	1.13	2.22	1.14	6.27	1.14	7.11	1.14	9.11
	1.14	0.244	1.14	0.455	1.14	2.09	1.14	6.05	1.14	7.19	1.14	9.16
	1.14	0.316	1.14	0.119	1.14	2.1	1.14	6.1	1.14	6.89	1.14	9.17
	1.14	0.355	1.14	-0.398	1.14	2.16	1.15	6.21	1.15	6.8	1.14	9.32
	1.15	0.333	1.15	-0.732	1.15	2.19	1.15	5.92	1.15	7.07	1.15	9.51
	1.15	0.236	1.15	-0.765	1.15	2.18	1.15	5.68	1.15	7.14	1.15	9.36
	1.15	0.175	1.15	-0.709	1.15	1.97	1.16	5.58	1.16	6.84	1.15	9.07
	1.16	0.142	1.16	-0.636	1.16	1.76	1.16	5.62	1.16	6.96	1.16	9.05
	1.16	0.0557	1.16	-0.617	1.16	1.63	1.16	6.07	1.16	7.19	1.16	9.24
	1.16	0.206	1.16	-0.618	1.16	1.45	1.17	6.97	1.17	7.17	1.16	9.41
	1.17	0.332	1.17	-0.659	1.17	1.53	1.17	7.37	1.17	6.98	1.17	9.15
	1.17	0.38	1.17	-0.831	1.17	1.51	1.17	7.34	1.17	6.79	1.17	8.98
	1.17	0.442	1.17	-0.908	1.17	1.41	1.18	6.96	1.18	6.8	1.17	9.28
	1.17	0.598	1.18	-0.846	1.18	1.39	1.18	6.37	1.18	7.08	1.18	9.11
	1.18	0.519	1.18	-0.846	1.18	1.5	1.18	6.05	1.18	7.4	1.18	8.75
	1.18	0.537	1.18	-0.809	1.18	1.58	1.18	5.98	1.18	7.7	1.18	8.72
	1.18	0.417	1.18	-0.705	1.19	1.49	1.19	6.04	1.19	7.35	1.19	9.1
	1.19	0.415	1.19	-0.759	1.19	1.8	1.19	6.25	1.19	7.03	1.19	9.85
	1.19	0.372	1.19	-0.819	1.19	1.75	1.19	6.71	1.19	6.8	1.19	10.1
	1.19	0.324	1.19	-0.808	1.2	1.83	1.2	7.14	1.2	6.92	1.2	9.88
	1.2	0.324	1.2	-0.82	1.2	1.59	1.2	7.61	1.2	7.7	1.2	9.5
	1.2	0.071	1.2	-0.787	1.2	1.6	1.2	7.78	1.2	7.91	1.2	8.93
	1.2	0.00832	1.2	-0.787	1.21	1.29	1.21	7.79	1.21	7.75	1.21	8.6
	1.21	0.0598	1.21	-0.791	1.21	1.29	1.21	7.7	1.21	7.21	1.21	8.35
	1.21	0.233	1.21	-0.838	1.21	1.26	1.21	7.62	1.21	6.5	1.21	8.06
	1.21	0.385	1.21	-0.859	1.21	1.43	1.22	7.62	1.22	5.89	1.22	7.84
	1.22	0.487	1.22	-0.948	1.22	1.39	1.22	7.51	1.22	5.38	1.22	7.78
	1.22	0.466	1.22	-1.02	1.22	1.53	1.22	7.44	1.22	5.24	1.22	8.07
	1.22	0.486	1.22	-0.934	1.22	1.53	1.23	7.91	1.23	5.53	1.23	8.43
	1.23	0.41	1.23	-0.886	1.23	1.57	1.23	8.21	1.23	5.91	1.23	8.76
	1.23	0.32	1.23	-0.906	1.23	1.6	1.23	8.02	1.23	6.24	1.23	8.78
	1.23	0.374	1.23	-0.896	1.23	1.48	1.24	7.59	1.24	6.35	1.24	8.62
	1.24	0.401	1.24	-0.836	1.24	1.49	1.24	7.54	1.24	6.43	1.24	8.85
	1.24	0.438	1.24	-0.753	1.24	1.5	1.24	7.87	1.24	6.36	1.24	9.46
	1.24	0.412	1.24	-0.618	1.24	1.61	1.25	8.09	1.25	6.32	1.25	9.68
	1.25	0.256	1.25	-0.524	1.25	1.89	1.25	8.09	1.25	6.47	1.25	9.62
	1.25	0.119	1.25	-0.443	1.25	2	1.25	7.81	1.25	6.74	1.25	9.53
	1.25	-0.0336	1.25	-0.48	1.25	2.15	1.26	7.87	1.26	6.9	1.25	9.44
	1.26	-0.184	1.26	-0.549	1.26	2.25	1.26	7.78	1.26	6.87	1.26	9.07
	1.26	-0.228	1.26	-0.666	1.26	2.31	1.26	7.94	1.26	6.75	1.26	8.68
	1.26	-0.213	1.26	-0.661	1.26	2.13	1.27	7.85	1.27	6.74	1.26	8.47
	1.27	-0.168	1.27	-0.621	1.27	2.07	1.27	7.78	1.27	7.07	1.27	8.51
	1.27	-0.144	1.27	-0.678	1.27	1.81	1.27	7.68	1.27	6.98	1.27	8.47
	1.27	-0.121	1.27	-0.575	1.27	1.58	1.28	7.34	1.28	6.72	1.27	8.31
	1.27	-0.145	1.28	-0.582	1.28	1.4	1.28	6.87	1.28	6.53	1.28	8.13
	1.28	-0.225	1.28	-0.731	1.28	1.5	1.28	6.34	1.28	6.53	1.28	8.27
	1.28	-0.292	1.28	-0.765	1.28	1.67	1.29	6.11	1.29	6.67	1.28	8.78
	1.28	-0.309	1.28	-0.789	1.29	1.7	1.29	6.57	1.29	6.89	1.29	9.27
	1.29	-0.225	1.29	-0.849	1.29	1.65	1.29	7.56	1.29	6.89	1.29	9.44
	1.29	-0.19	1.29	-0.784	1.29	1.75	1.3	8.33	1.29	6.57	1.29	9.3
	1.29	-0.234	1.29	-0.728	1.3	1.61	1.3	8.6	1.3	6.53	1.3	9.33
	1.3	-0.307	1.3	-0.701	1.3	1.62	1.3	8.3	1.3	6.73	1.3	9.28
	1.3	-0.32	1.3	-0.631	1.3	1.6	1.3	7.7	1.3	7.17	1.3	9.38
	1.3	-0.324	1.3	-0.551	1.31	1.52	1.31	6.91	1.31	6.99	1.31	9.38
	1.31	-0.416	1.31	-0.605	1.31	1.7	1.31	6.47	1.31	6.16	1.31	9.43
	1.31	-0.462	1.31	-0.579	1.31	1.87	1.31	6.9	1.31	5.77	1.31	9.62
	1.31	-0.422	1.31	-0.68	1.32	1.82	1.32	7.41	1.32	6.02	1.32	9.78
	1.32	-0.418	1.32	-0.764	1.32	2.12	1.32	7.62	1.32	6.58	1.32	9.88
	1.32	-0.379	1.32	-0.803	1.32	1.94	1.32	7.31	1.32	7.15	1.32	9.72
	1.32	-0.311	1.32	-0.737	1.32	2.02	1.33	7.11	1.33	7.67	1.33	9.66
	1.33	-0.235	1.33	-0.667	1.33	1.91	1.33	7.23	1.33	8.4	1.33	9.79
	1.33	-0.254	1.33	-0.564	1.33	1.7	1.33	7.24	1.33	8.75	1.33	9.57
	1.33	-0.393	1.33	-0.48	1.33	1.72	1.34	7.12	1.34	8.06	1.34	9.17
	1.34	-0.603	1.34	-0.468	1.34	1.7	1.34	7.12	1.34	7.02	1.34	8.97
	1.34	-0.535	1.34	-0.51	1.34	1.73	1.34	7.28	1.34	6.04	1.34	8.88
	1.34	-0.595	1.34	-0.574	1.34	1.52	1.35	7.15	1.35	5.9	1.35	8.92
	1.35	-0.59	1.35	-0.609	1.35	1.63	1.35	6.88	1.35	5.77	1.35	9.07
	1.35	-0.477	1.35	-0.746	1.35	1.67	1.35	6.85	1.35	5.86	1.35	9.09
	1.35	-0.438	1.35	-0.797	1.35	1.7	1.36	7.09	1.36	6.01	1.36	9.02
	1.36	-0.43	1.36	-0.829	1.36	1.7	1.36	7.15	1.36	6.09	1.36	9.06
	1.36	-0.394	1.36	-0.865	1.36	1.67	1.36	6.84	1.36	6.08	1.36	9.11
	1.36	-0.344	1.36	-0.866	1.36	1.98	1.37	6.52	1.37	6.09	1.36	8.76
	1.37	-0.458	1.37	-0.883	1.37	1.77	1.37	6.21	1.37	6.21	1.37	8.24
	1.37	-0.445	1.37	-0.855	1.37	1.92	1.37	5.9	1.37	6.52	1.37	7.76
	1.37	-0.331	1.37	-0.789	1.37	2.05	1.38	5.79	1.38	6.44	1.37	7.77
	1.38	-0.345	1.38	-0.717	1.38	2	1.38	5.63	1.38	6.14	1.38	8.05
	1.38	-0.367	1.38	-0.794	1.38	1.97	1.38	5.56	1.38	5.66	1.38	8.02
	1.38	-0.342	1.38	-0.729	1.38	2.09	1.39	5.77	1.39	5.65	1.38	7.61
	1.38	-0.442	1.38	-0.583	1.39	1.76	1.39	6	1.39	5.63	1.39	7
	1.39	-0.433	1.39	-0.474	1.39	1.88	1.39	6.19	1.39	5.7	1.39	6.82
	1.39	-0.499	1.39	-0.42	1.39	1.86	1.4	6.04	1.4	5.68	1.39	6.76
	1.39	-0.717	1.39	-0.315	1.4	1.82	1.4	5.99	1.4	5.65	1.4	7.03
	1.4	-0.668	1.4	-0.403	1.4	1.77	1.4	6.13	1.4	5.65	1.4	7.62
	1.4	-0.721	1.4	-0.509	1.4	1.97	1.41	6.09	1.4	5.61	1.4	7.82
	1.4	-0.739	1.4	-0.604	1.41	1.73	1.41	5.87	1.41	6.01	1.41	7.71
	1.41	-0.678	1.41	-0.655	1.41	1.82	1.41	5.82	1.41	6.84	1.41	7.64
	1.41	-0.694	1.41	-0.785	1.41	1.97	1.41	5.86	1.41	7.57	1.41	7.84
	1.41	-0.571	1.41	-0.782	1.42	2.03	1.42	6.08	1.42	7.58	1.42	8.14
	1.42	-0.587	1.42	-0.755	1.42	2.15	1.42	6.45	1.42	7.28	1.42	8.28
	1.42	-0.622	1.42	-0.671	1.42	2	1.42	6.72	1.42	7.26	1.42	8.47
	1.42	-0.535	1.42	-0.743	1.42	1.94	1.43	6.93	1.43	7.8	1.43	8.61
	1.43	-0.495	1.43	-0.701	1.43	2.07	1.43	7	1.43	8.53	1.43	9.07
	1.43	-0.427	1.43	-0.616	1.43	2.11	1.43	7	1.43	8.85	1.43	9.5
	1.43	-0.357	1.43	-0.494	1.43	1.91	1.44	6.96	1.44	8.75	1.44	9.77
	1.44	-0.277	1.44	-0.36	1.44	1.8	1.44	7.02	1.44	8.08	1.44	9.66
	1.44	-0.239	1.44	-0.368	1.44	1.69	1.44	7.18	1.44	7.23	1.44	9.21
	1.44	-0.188	1.44	-0.465	1.44	1.61	1.45	7.05	1.45	6.32	1.45	8.76
	1.45	-0.141	1.45	-0.398	1.45	1.59	1.45	6.87	1.45	6.07	1.45	8.89
	1.45	-0.141	1.45	-0.436	1.45	1.65	1.45	7.22	1.45	6.11	1.45	9.23
	1.45	-0.137	1.45	-0.419	1.45	1.65	1.46	7.85	1.46	6.51	1.46	9.55
	1.46	-0.0788	1.46	-0.367	1.46	1.64	1.46	8.18	1.46	7.14	1.46	9.48
	1.46	-0.144	1.46	-0.337	1.46	1.81	1.46	8.18	1.46	7.87	1.46	9.11
	1.46	-0.214	1.46	-0.371	1.46	1.8	1.47	7.83	1.47	7.83	1.47	8.93
	1.47	-0.249	1.47	-0.483	1.47	1.53	1.47	7.24	1.47	7.23	1.47	8.9
	1.47	-0.272	1.47	-0.506	1.47	1.31	1.47	6.56	1.47	6.33	1.47	8.98
	1.47	-0.18	1.47	-0.595	1.47	1.32	1.48	6.31	1.48	5.88	1.47	8.81
	1.48	-0.147	1.48	-0.664	1.48	1.23	1.48	6.28	1.48	5.91	1.48	8.53
	1.48	-0.263	1.48	-0.686	1.48	1.16	1.48	6.24	1.48	6.12	1.48	8.52
	1.48	-0.349	1.48	-0.616	1.48	1.3	1.49	6.12	1.49	6.7	1.48	8.72
	1.48	-0.529	1.48	-0.692	1.49	1.49	1.49	5.81	1.49	7.29	1.49	8.65
	1.49	-0.612	1.49	-0.673	1.49	1.41	1.49	5.52	1.49	7.42	1.49	8.43
	1.49	-0.615	1.49	-0.558	1.49	1.53	1.5	5.46			1.49	8.54
	1.49	-0.598	1.49	-0.513	1.5	1.46	1.5	5.63			1.5	8.65
	1.5	-0.595	1.5	-0.467	1.5	1.57	1.5	5.59			1.5	8.52
	1.5	-0.566	1.5	-0.526	1.5	1.86	1.51	5.67			1.5	8.56
	1.5	-0.486	1.5	-0.527	1.51	1.74	1.51	5.87
	1.51	-0.388	1.51	-0.497	1.51	1.53	1.51	5.92
	1.51	-0.426	1.51	-0.528	1.51	1.21	1.52	5.87
	1.51	-0.453	1.51	-0.624			1.52	6.28
	1.52	-0.361	1.52	-0.804			1.52	6.59
	1.52	-0.447	1.52	-0.836			1.52	6.63
	1.52	-0.243	1.52	-0.691			1.53	6.5
	1.53	-0.111	1.53	-0.755			1.53	6.36
	1.53	-0.0708	1.53	-0.831			1.53	6.3
	1.53	-0.00355	1.53	-0.871			1.54	6.47
	1.54	0.144	1.54	-0.972			1.54	6.61
	1.54	0.278	1.54	-1.04			1.54	6.69
	1.54	0.338	1.54	-1.05			1.55	6.35
	1.55	0.268	1.55	-1			1.55	5.86
	1.55	0.242	1.55	-0.806			1.55	5.73
	1.55	0.292	1.55	-0.568			1.56	6.02
	1.56	0.292	1.56	-0.415
	1.56	0.352	1.56	-0.438
	1.56	0.486	1.56	-0.632
	1.57	0.421	1.57	-1.06
	1.57	0.177	1.57	-1.25
	1.57	0.042	1.57	-1.3
	1.58	0.0103	1.58	-1.3
	1.58	-0.252	1.58	-1.21
	1.58	-0.329	1.58	-1.17
	1.58	-0.412	1.59	-1.06
	1.59	-0.393	1.59	-0.968
	1.59	-0.604	1.59	-0.834
	1.59	-0.66	1.59	-0.789
	1.6	-0.66	1.6	-0.798
	1.6	-0.627	1.6	-0.727
	1.6	-0.642	1.6	-0.75
	1.61	-0.747	1.61	-0.808
	1.61	-0.831	1.61	-0.686
	1.61	-0.868	1.61	-0.609
	1.62	-0.858	1.62	-0.662
	1.62	-0.701	1.62	-0.62
	1.62	-0.581	1.62	-0.637
	1.63	-0.474	1.63	-0.765
	1.63	-0.378	1.63	-0.924
	1.63	-0.373	1.63	-0.927
	1.64	-0.43	1.64	-1.1
	1.64	-0.401	1.64	-1.06
	1.64	-0.389	1.64	-0.956
	1.65	-0.42	1.65	-0.96
	1.65	-0.462	1.65	-0.955
	1.65	-0.5	1.65	-0.962
	1.66	-0.483	1.66	-1.14
	1.66	-0.378	1.66	-1.02
	1.66	-0.271	1.66	-0.905
	1.67	-0.207	1.67	-0.956
	1.67	-0.147	1.67	-0.772
	1.67	-0.17	1.67	-0.627
	1.68	-0.193	1.68	-0.669
	1.68	-0.203	1.68	-0.603
	1.68	-0.282	1.68	-0.567
	1.68	-0.389	1.69	-0.621
	1.69	-0.551	1.69	-0.638
	1.69	-0.718	1.69	-0.673
	1.69	-0.859	1.69	-0.689
	1.7	-0.805	1.7	-0.784
	1.7	-0.735	1.7	-0.78
	1.7	-0.72	1.7	-0.745
	1.71	-0.689	1.71	-0.681
	1.71	-0.729	1.71	-0.603
	1.71	-0.784	1.71	-0.548
	1.72	-0.831	1.72	-0.423
	1.72	-0.829	1.72	-0.336
	1.72	-0.894	1.72	-0.364
	1.73	-0.901	1.73	-0.491
	1.73	-0.958	1.73	-0.568
	1.73	-0.889	1.73	-0.866
	1.74	-0.776	1.74	-1.01
	1.74	-0.688	1.74	-1.01
	1.74	-0.518	1.74	-0.951
	1.75	-0.452	1.75	-0.906
	1.75	-0.413	1.75	-0.616
	1.75	-0.289	1.75	-0.748
	1.76	-0.273

## Sheet: Figure S7
	Figure S7
	H2/N2 feeding ratio	H2 permeance (mol m-2 s-1 Pa-1)	H2/N2 selectivity
	single feeding gas (ideal selectivity)	4.98496e-06	86.8739
	80-20	4.99505e-06	121.7
	50-50	4.9205e-06	107.399
	20-80	4.91989e-06	89.2108

## Sheet: Figure S8
	Figure S8
	Pressure (bar)	Loading (mmol/g)
	0	0
	0.0465116	0.00716239
	0.0930233	0.0133906
	0.139535	0.0211758
	0.186047	0.0336321
	0.232558	0.0471783
	0.27907	0.0643058
	0.325581	0.0787863
	0.372093	0.0954466
	0.418605	0.10946
	0.465116	0.12394
	0.511628	0.140601
	0.55814	0.154147
	0.604651	0.166603
	0.651163	0.17797
	0.697674	0.187312
	0.744186	0.19463
	0.790698	0.204439
	0.837209	0.212225
	0.883721	0.217986
	0.930233	0.226238
	0.976744	0.232466
	1.02326	0.23667
	1.06977	0.243833
	1.11628	0.246947
	1.16279	0.249127
	1.2093	0.252708
	1.25581	0.254265
	1.30233	0.257379
	1.34884	0.260493
	1.39535	0.26096
	1.44186	0.26205
	1.48837	0.26314
	1.53488	0.263607
	1.5814	0.264074
	1.62791	0.265631
	1.67442	0.266254
	1.72093	0.268278
	1.76744	0.267811
	1.81395	0.267811
	1.86047	0.269835
	1.90698	0.269835
	1.95349	0.271392
	2	0.271392

## Sheet: Figure S9
	Figure S9
	p-UCM								d-UCM
	Binding energy (eV) (a.u.)	Intensity of C 1s C-C sp2 (a.u.)	Intensity of C 1s C-C sp3 (a.u.)	Intensity of C 1s C-N (a.u.)	Intensity of C 1s C=O (a.u.)	Intensity of C 1s pi-pi peaks (a.u.)	Intensity of the background (a.u.)	Intensity of the envelope (a.u.)	Binding energy (eV) (a.u.)	Intensity of C 1s C-C sp2 (a.u.)	Intensity of C 1s C-C sp3 (a.u.)	Intensity of C 1s C-N (a.u.)	Intensity of C 1s C=O (a.u.)	Intensity of C 1s pi-pi peaks (a.u.)	Intensity of the background (a.u.)	Intensity of the envelope (a.u.)
	300	8247.11	8189.03	8189.15	8189.1	8189.31	8188.94	8247.93	300	5633.83	5583.52	5583.65	5583.65	5583.55	5583.46	5634.39
	299.9	8230.31	8171.54	8171.67	8171.62	8171.88	8171.46	8231.19	299.9	5601.06	5550.16	5550.29	5550.29	5550.2	5550.09	5601.65
	299.8	8231.38	8171.87	8171.99	8171.95	8172.27	8171.78	8232.35	299.8	5611.44	5559.95	5560.08	5560.08	5560.01	5559.88	5612.06
	299.7	8166.66	8106.26	8106.39	8106.34	8106.74	8106.17	8167.72	299.7	5588.87	5536.69	5536.82	5536.83	5536.77	5536.62	5589.52
	299.6	8143.17	8081.88	8082.01	8081.96	8082.45	8081.78	8144.34	299.6	5556.45	5503.48	5503.62	5503.62	5503.59	5503.41	5557.13
	299.5	8093.53	8031.35	8031.48	8031.44	8032.03	8031.25	8094.81	299.5	5554.98	5501.24	5501.38	5501.38	5501.38	5501.16	5555.71
	299.4	8139.02	8075.94	8076.09	8076.03	8076.74	8075.85	8140.43	299.4	5555.29	5500.76	5500.9	5500.91	5500.94	5500.68	5556.06
	299.3	8181.94	8117.98	8118.12	8118.07	8118.91	8117.88	8183.5	299.3	5480.51	5425.2	5425.35	5425.36	5425.42	5425.13	5481.34
	299.2	8056.1	7991.25	7991.4	7991.35	7992.34	7991.15	8057.84	299.2	5493.01	5436.92	5437.07	5437.07	5437.18	5436.84	5493.9
	299.1	8093.73	8027.99	8028.14	8028.09	8029.26	8027.88	8095.66	299.1	5539.35	5482.48	5482.63	5482.64	5482.8	5482.4	5540.31
	299	8042.65	7976.01	7976.17	7976.11	7977.49	7975.91	8044.8	299	5459.44	5401.79	5401.95	5401.95	5402.17	5401.7	5460.48
	298.9	8066.64	7999.12	7999.27	7999.22	8000.82	7999.01	8069.03	298.9	5455.89	5397.46	5397.62	5397.63	5397.92	5397.37	5457.02
	298.8	8058.23	7989.81	7989.98	7989.92	7991.78	7989.7	8060.9	298.8	5435.02	5375.8	5375.97	5375.98	5376.35	5375.72	5436.25
	298.7	8015.01	7945.7	7945.87	7945.81	7947.97	7945.59	8018	298.7	5424.09	5364.1	5364.27	5364.27	5364.73	5364.01	5425.43
	298.6	7989.11	7918.92	7919.09	7919.03	7921.53	7918.8	7992.46	298.6	5416.37	5355.6	5355.77	5355.78	5356.35	5355.51	5417.84
	298.5	8001.87	7930.79	7930.96	7930.9	7933.79	7930.67	8005.63	298.5	5414.91	5353.35	5353.53	5353.54	5354.23	5353.26	5416.53
	298.4	8019.1	7946.99	7947.17	7947.11	7950.42	7946.87	8023.3	298.4	5433.02	5370.68	5370.86	5370.87	5371.71	5370.59	5434.8
	298.3	7946.51	7873.21	7873.39	7873.33	7877.13	7873.08	7951.23	298.3	5400.92	5337.64	5337.82	5337.84	5338.83	5337.54	5402.89
	298.2	7980.44	7905.93	7906.12	7906.06	7910.42	7905.81	7985.74	298.2	5382.25	5317.91	5318.1	5318.11	5319.29	5317.81	5384.43
	298.1	7995.6	7919.89	7920.08	7920.02	7925	7919.76	8001.55	298.1	5383.14	5317.75	5317.94	5317.96	5319.35	5317.65	5385.56
	298	7977.72	7900.81	7901	7900.94	7906.61	7900.67	7984.38	298	5360.78	5294.33	5294.53	5294.55	5296.18	5294.23	5363.47
	297.9	7922.61	7844.5	7844.7	7844.64	7851.09	7844.37	7930.08	297.9	5375.15	5307.65	5307.85	5307.87	5309.78	5307.54	5378.14
	297.8	7947.88	7868.57	7868.78	7868.71	7876.05	7868.43	7956.26	297.8	5317.82	5249.26	5249.47	5249.49	5251.71	5249.15	5321.15
	297.7	7977.96	7897.45	7897.66	7897.59	7905.92	7897.31	7987.36	297.7	5314.38	5244.77	5244.99	5245	5247.58	5244.66	5318.09
	297.6	7966.49	7884.78	7885	7884.93	7894.35	7884.63	7977.02	297.6	5290.74	5220.07	5220.29	5220.31	5223.27	5219.95	5294.86
	297.5	7921.02	7838.1	7838.32	7838.26	7848.89	7837.95	7932.78	297.5	5284.42	5212.69	5212.92	5212.94	5216.36	5212.57	5289.03
	297.4	7965.85	7881.74	7881.97	7881.9	7893.9	7881.58	7979.01	297.4	5304.08	5231.3	5231.54	5231.56	5235.49	5231.18	5309.24
	297.3	7991.12	7905.8	7906.04	7905.97	7919.5	7905.65	8005.85	297.3	5292.15	5218.31	5218.55	5218.58	5223.08	5218.19	5297.91
	297.2	7990.88	7904.36	7904.61	7904.54	7919.75	7904.2	8007.33	297.2	5292.72	5217.83	5218.08	5218.11	5223.24	5217.71	5299.16
	297.1	7992.41	7904.69	7904.94	7904.87	7921.94	7904.52	8010.74	297.1	5337.73	5261.79	5262.05	5262.07	5267.91	5261.66	5344.91
	297	7993.2	7904.05	7904.31	7904.23	7923.34	7903.88	8013.6	297	5324.19	5247.2	5247.46	5247.49	5254.13	5247.06	5332.21
	296.9	8028.89	7938.06	7938.33	7938.25	7959.67	7937.89	8051.64	296.9	5295.71	5217.36	5217.63	5217.66	5225.21	5217.23	5304.67
	296.8	8025.76	7933.26	7933.52	7933.45	7957.4	7933.08	8051.08	296.8	5347.88	5268.06	5268.34	5268.36	5276.91	5267.92	5357.88
	296.7	7956.7	7862.52	7862.8	7862.72	7889.44	7862.33	7984.83	296.7	5318.88	5237.58	5237.87	5237.9	5247.55	5237.44	5330.02
	296.6	8027.36	7931.5	7931.79	7931.71	7961.45	7931.31	8058.56	296.6	5321.96	5239.19	5239.48	5239.52	5250.39	5239.04	5334.36
	296.5	8002.26	7904.72	7905.01	7904.94	7937.99	7904.52	8036.82	296.5	5303.06	5218.82	5219.12	5219.16	5231.39	5218.67	5316.88
	296.4	7970.25	7871.03	7871.34	7871.26	7908.02	7870.84	8008.56	296.4	5261.71	5175.99	5176.3	5176.35	5190.1	5175.84	5277.1
	296.3	7996.64	7895.74	7896.06	7895.98	7936.76	7895.54	8039.02	296.3	5257.25	5170.06	5170.38	5170.43	5185.85	5169.9	5274.36
	296.2	7986.77	7884.2	7884.52	7884.44	7929.59	7883.99	8033.56	296.2	5304.45	5215.79	5216.12	5216.16	5233.42	5215.62	5323.45
	296.1	7981.08	7876.83	7877.16	7877.08	7926.94	7876.61	8032.64	296.1	5309.77	5219.64	5219.98	5220.03	5239.3	5219.47	5330.84
	296	8033.29	7927.36	7927.71	7927.62	7982.7	7927.14	8090.11	296	5323.48	5231.87	5232.22	5232.27	5253.75	5231.7	5346.81
	295.9	8029.2	7921.6	7921.95	7921.86	7982.63	7921.37	8091.76	295.9	5324.93	5231.85	5232.21	5232.27	5256.21	5231.67	5350.77
	295.8	8028.48	7919.2	7919.56	7919.48	7986.37	7918.97	8097.23	295.8	5326.39	5231.84	5232.21	5232.27	5258.89	5231.66	5354.98
	295.7	8030.11	7919.15	7919.53	7919.44	7992.92	7918.91	8105.5	295.7	5327.83	5231.81	5232.19	5232.24	5261.79	5231.62	5359.39
	295.6	8032.17	7919.12	7919.51	7919.43	7999.99	7918.88	8114.72	295.6	5329.28	5231.78	5232.18	5232.24	5264.95	5231.59	5364.08
	295.5	8034.44	7918.95	7919.35	7919.27	8007.62	7918.69	8124.85	295.5	5331.24	5231.72	5232.13	5232.2	5268.34	5231.52	5369.53
	295.4	8036.72	7918.78	7919.19	7919.11	8015.81	7918.51	8135.54	295.4	5333.15	5231.5	5231.92	5231.99	5271.92	5231.29	5375.33
	295.3	8038.85	7918.47	7918.9	7918.81	8024.43	7918.2	8146.66	295.3	5335.31	5231.5	5231.94	5232.02	5276.05	5231.29	5381.66
	295.2	8041	7918.17	7918.62	7918.53	8033.66	7917.9	8158.4	295.2	5337.35	5231.39	5231.84	5231.93	5280.38	5231.18	5388.2
	295.1	8043.11	7917.84	7918.29	7918.2	8043.58	7917.55	8170.82	295.1	5339.4	5231.3	5231.76	5231.86	5285.07	5231.08	5395.09
	295	8045.11	7917.39	7917.86	7917.77	8054.18	7917.1	8183.92	295	5341.43	5231.18	5231.66	5231.76	5290.07	5230.95	5402.3
	294.9	8045.44	7916.98	7917.47	7917.38	8065.48	7916.68	8196.04	294.9	5343.51	5231.12	5231.62	5231.71	5295.59	5230.88	5410.03
	294.8	8047.4	7916.45	7916.95	7916.87	8077.35	7916.14	8210.48	294.8	5344.05	5231	5231.51	5231.61	5301.47	5230.75	5416.64
	294.7	8049.24	7915.72	7916.24	7916.16	8089.72	7915.39	8225.51	294.7	5346.09	5230.82	5231.36	5231.46	5307.69	5230.57	5425.15
	294.6	8051.23	7915.06	7915.61	7915.52	8103.12	7914.73	8241.64	294.6	5348.07	5230.53	5231.08	5231.2	5314.22	5230.27	5434.04
	294.5	8053.18	7914.29	7914.85	7914.77	8117.18	7913.94	8258.51	294.5	5349.94	5230.06	5230.62	5230.76	5320.98	5229.79	5443.23
	294.4	8054.98	7913.27	7913.85	7913.77	8131.74	7912.91	8275.97	294.4	5351.9	5229.59	5230.18	5230.33	5328.27	5229.31	5453.03
	294.3	8056.75	7912.15	7912.75	7912.67	8146.94	7911.78	8294.15	294.3	5354.01	5229.22	5229.84	5229.99	5336.17	5228.93	5463.51
	294.2	8058.65	7911.06	7911.69	7911.6	8162.99	7910.68	8313.27	294.2	5355.96	5228.6	5229.24	5229.4	5344.29	5228.3	5474.28
	294.1	8060.6	7909.94	7910.59	7910.5	8179.96	7909.54	8333.42	294.1	5357.89	5227.88	5228.54	5228.71	5352.76	5227.57	5485.5
	294	8062.49	7908.65	7909.33	7909.24	8197.5	7908.24	8354.23	294	5359.97	5227.23	5227.92	5228.09	5361.78	5226.91	5497.34
	293.9	8064.37	7907.26	7907.96	7907.89	8215.63	7906.84	8375.77	293.9	5361.95	5226.4	5227.1	5227.28	5371.11	5226.06	5509.59
	293.8	8066.31	7905.81	7906.54	7906.48	8234.41	7905.38	8398.06	293.8	5363.93	5225.47	5226.2	5226.4	5380.92	5225.13	5522.42
	293.7	8068.1	7904.11	7904.87	7904.81	8253.75	7903.66	8421.01	293.7	5366.02	5224.56	5225.33	5225.54	5391.2	5224.2	5535.84
	293.6	8070.09	7902.5	7903.28	7903.24	8273.89	7902.03	8444.9	293.6	5368.09	5223.53	5224.34	5224.57	5401.82	5223.16	5549.69
	293.5	8071.77	7900.44	7901.27	7901.19	8294.16	7899.96	8469	293.5	5370.02	5222.26	5223.1	5223.35	5412.61	5221.88	5563.83
	293.4	8073.5	7898.32	7899.18	7899.1	8314.88	7897.81	8493.72	293.4	5372.04	5220.97	5221.84	5222.12	5423.81	5220.57	5578.49
	293.3	8075.28	7896.12	7897.02	7896.94	8336.01	7895.6	8518.99	293.3	5374.05	5219.56	5220.45	5220.71	5435.39	5219.14	5593.59
	293.2	8077.09	7893.81	7894.74	7894.68	8357.57	7893.26	8544.83	293.2	5375.99	5217.96	5218.89	5219.17	5447.14	5217.53	5609.03
	293.1	8078.86	7891.31	7892.28	7892.23	8379.24	7890.75	8570.93	293.1	5377.82	5216.12	5217.1	5217.4	5458.95	5215.68	5624.68
	293	8080.62	7888.66	7889.67	7889.62	8400.98	7888.07	8597.26	293	5379.87	5214.38	5215.41	5215.72	5471.15	5213.92	5640.85
	292.9	8082.61	7886.08	7887.14	7887.1	8422.94	7885.47	8624	292.9	5382.04	5212.63	5213.7	5214.03	5483.58	5212.15	5657.4
	292.8	8084.64	7883.37	7884.48	7884.44	8444.84	7882.73	8650.85	292.8	5384.08	5210.6	5211.72	5212.08	5495.97	5210.1	5674.05
	292.7	8086.65	7880.47	7881.63	7881.6	8466.45	7879.8	8677.59	292.7	5386.24	5208.55	5209.72	5210.11	5508.45	5208.03	5690.95
	292.6	8088.7	7877.42	7878.64	7878.63	8487.71	7876.73	8704.17	292.6	5388.67	5206.61	5207.82	5208.25	5521.1	5206.07	5708.19
	292.5	8090.88	7874.31	7875.58	7875.6	8508.6	7873.6	8730.59	292.5	5391.1	5204.5	5205.77	5206.24	5533.58	5203.94	5725.44
	292.4	8093.06	7871.02	7872.33	7872.38	8528.91	7870.27	8756.63	292.4	5393.6	5202.29	5203.64	5204.13	5545.9	5201.7	5742.73
	292.3	8095.59	7867.85	7869.24	7869.3	8548.64	7867.07	8782.35	292.3	5396.11	5199.92	5201.34	5201.86	5557.88	5199.31	5759.88
	292.2	8098.01	7864.36	7865.83	7865.9	8567.27	7863.54	8807.2	292.2	5398.76	5197.5	5198.98	5199.56	5569.55	5196.86	5776.91
	292.1	8100.61	7860.81	7862.36	7862.45	8585	7859.95	8831.41	292.1	5401.5	5194.96	5196.52	5197.14	5580.77	5194.3	5793.7
	292	8103.44	7857.24	7858.87	7858.99	8601.79	7856.35	8854.92	292	5404.31	5192.29	5193.92	5194.61	5591.47	5191.6	5810.2
	291.9	8106.49	7853.64	7855.34	7855.5	8617.44	7852.7	8877.59	291.9	5407.45	5189.73	5191.42	5192.18	5601.8	5189	5826.57
	291.8	8109.55	7849.77	7851.54	7851.76	8631.22	7848.79	8898.67	291.8	5410.78	5187.13	5188.93	5189.74	5611.48	5186.37	5842.6
	291.7	8112.89	7845.9	7847.78	7848.03	8643.64	7844.87	8918.74	291.7	5414.4	5184.57	5186.48	5187.34	5620.42	5183.77	5858.14
	291.6	8116.51	7842	7844.01	7844.3	8654.6	7840.93	8937.69	291.6	5418.37	5182.09	5184.11	5185.05	5628.69	5181.25	5873.3
	291.5	8120.43	7838.08	7840.22	7840.55	8664.01	7836.96	8955.44	291.5	5422.42	5179.43	5181.56	5182.59	5635.97	5178.55	5887.76
	291.4	8124.45	7833.93	7836.18	7836.58	8671.26	7832.75	8971.4	291.4	5426.86	5176.86	5179.09	5180.24	5642.46	5175.94	5901.75
	291.3	8129.06	7830	7832.36	7832.86	8676.67	7828.76	8985.91	291.3	5431.41	5174.11	5176.44	5177.72	5647.8	5173.14	5914.92
	291.2	8134	7826.01	7828.48	7829.1	8680.22	7824.71	8998.97	291.2	5436.35	5171.42	5173.9	5175.3	5651.9	5170.4	5927.27
	291.1	8139.41	7822.1	7824.73	7825.44	8682	7820.73	9010.76	291.1	5441.55	5168.64	5171.3	5172.8	5654.83	5167.57	5938.85
	291	8145.19	7818.12	7820.96	7821.75	8681.83	7816.69	9021.11	291	5447.03	5165.77	5168.61	5170.26	5656.55	5164.65	5949.63
	290.9	8151.38	7814.1	7817.14	7818.04	8679.06	7812.58	9029.38	290.9	5453.09	5163.1	5166.11	5167.93	5657.3	5161.91	5959.89
	290.8	8158.3	7810.34	7813.56	7814.62	8674.52	7808.73	9036.41	290.8	5459.63	5160.5	5163.68	5165.72	5656.94	5159.24	5969.5
	290.7	8165.63	7806.46	7809.88	7811.14	8667.94	7804.77	9041.98	290.7	5466.54	5157.83	5161.17	5163.47	5654.99	5156.5	5978
	290.6	8173.76	7802.84	7806.44	7807.97	8659.71	7801.05	9046.49	290.6	5473.92	5155.16	5158.7	5161.29	5651.78	5153.76	5985.82
	290.5	8182.53	7799.24	7803.08	7804.89	8649.45	7797.37	9049.71	290.5	5481.69	5152.38	5156.25	5159.05	5647.26	5150.91	5993.01
	290.4	8191.81	7795.58	7799.76	7801.77	8636.76	7793.58	9051.37	290.4	5490.18	5149.8	5153.97	5157.06	5641.72	5148.23	5999.81
	290.3	8201.87	7792.01	7796.53	7798.84	8622.42	7789.88	9052.15	290.3	5499.24	5147.23	5151.52	5155.17	5635.02	5145.56	6005.94
	290.2	8212.75	7788.54	7793.2	7796.11	8606.5	7786.28	9051.97	290.2	5508.99	5144.73	5149.33	5153.43	5627.03	5142.96	6011.68
	290.1	8224.45	7785.12	7790.15	7793.56	8589.05	7782.74	9051.37	290.1	5519.46	5142.3	5147.24	5151.88	5617.9	5140.42	6017.08
	290	8237.1	7781.82	7787.25	7791.26	8569.85	7779.31	9050.06	290	5530.45	5139.68	5145.02	5150.27	5607.55	5137.7	6022.15
	289.9	8250.45	7778.41	7784.23	7788.96	8548.92	7775.69	9048.19	289.9	5542.29	5137.21	5142.94	5148.91	5596.32	5135.08	6027.35
	289.8	8264.72	7774.95	7781.23	7786.83	8526.71	7772.04	9046.29	289.8	5554.67	5134.46	5140.64	5147.47	5583.9	5132.18	6032.41
	289.7	8280.05	7771.51	7778.32	7784.98	8503.37	7768.4	9044.63	289.7	5567.91	5131.72	5138.4	5146.25	5570.52	5129.28	6037.68
	289.6	8296.4	7767.98	7775.4	7783.38	8478.91	7764.68	9043.35	289.6	5582.04	5128.92	5136.18	5145.25	5556.2	5126.33	6043.28
	289.5	8313.78	7764.28	7772.39	7782.01	8453.06	7760.78	9042.4	289.5	5597.02	5125.96	5133.88	5144.43	5541.04	5123.21	6049.48
	289.4	8332.36	7760.6	7769.39	7781.06	8426.4	7756.79	9042.66	289.4	5613.03	5123.01	5131.6	5143.95	5525.22	5120.02	6056.72
	289.3	8352.07	7756.65	7766.24	7780.49	8398.86	7752.52	9044.22	289.3	5630.07	5119.91	5129.26	5143.84	5508.71	5116.67	6065.11
	289.2	8373.16	7752.56	7763.08	7780.64	8370.68	7748.12	9047.64	289.2	5648.46	5116.87	5127.12	5144.46	5491.8	5113.39	6075.16
	289.1	8395.66	7748.23	7759.85	7781.61	8341.83	7743.48	9053.26	289.1	5668	5113.59	5124.87	5145.69	5474.22	5109.86	6086.93
	289	8419.97	7743.89	7756.78	7783.94	8312.68	7738.82	9061.97	289	5688.67	5109.91	5122.4	5147.6	5456.01	5105.94	6100.83
	288.9	8446.04	7739.57	7753.73	7787.83	8283.24	7733.97	9074.53	288.9	5710.95	5106.37	5120.09	5150.85	5437.58	5101.99	6117.9
	288.8	8474.05	7735.04	7750.73	7793.79	8253.57	7728.91	9091.54	288.8	5734.94	5102.75	5117.93	5155.78	5418.96	5097.95	6138.57
	288.7	8504.2	7730.13	7747.83	7802.43	8223.77	7723.65	9113.76	288.7	5760.72	5098.8	5115.86	5162.8	5400.1	5093.72	6163.39
	288.6	8536.79	7725.34	7745.18	7814.57	8194.09	7718.27	9142.9	288.6	5788.53	5094.9	5113.97	5172.59	5381.15	5089.36	6193.71
	288.5	8572.02	7720.44	7742.77	7831.06	8164.55	7712.7	9180.02	288.5	5818.71	5091.05	5112.47	5186.06	5362.31	5084.98	6230.66
	288.4	8610.16	7715.44	7740.71	7852.94	8135.19	7706.95	9226.61	288.4	5851.23	5086.99	5111.18	5203.93	5343.37	5080.35	6275.33
	288.3	8651.45	7710.26	7739.02	7881.37	8105.98	7700.93	9284.36	288.3	5886.52	5082.91	5110.37	5227.49	5324.54	5075.6	6329.43
	288.2	8696.57	7705.2	7738.13	7917.87	8077.27	7694.9	9355.44	288.2	5924.78	5078.72	5110.08	5258.07	5305.75	5070.65	6394.81
	288.1	8745.7	7700.08	7738.06	7963.57	8049.11	7688.68	9441.83	288.1	5965.96	5074.05	5110.11	5296.76	5286.74	5065.11	6473.19
	288	8799.38	7695.01	7739.14	8019.86	8021.44	7682.33	9545.51	288	6010.85	5069.31	5111.1	5345.58	5267.92	5059.37	6567.28
	287.9	8857.76	7689.63	7741.38	8087.58	7993.91	7675.48	9668.35	287.9	6059.67	5064.32	5113.2	5406.04	5249.08	5053.23	6679.38
	287.8	8921.5	7684.03	7745.35	8167.68	7966.59	7668.17	9812.47	287.8	6112.88	5059.03	5116.77	5479.72	5230.14	5046.6	6812.14
	287.7	8991.16	7678.13	7751.66	8260.38	7939.52	7660.27	9979.79	287.7	6171.08	5053.47	5122.49	5568.23	5211.12	5039.47	6968.53
	287.6	9067.51	7671.96	7761.43	8365.49	7912.67	7651.73	10172.1	287.6	6234.92	5047.71	5131.39	5672.56	5192.12	5031.85	7151.28
	287.5	9151.74	7665.78	7776.46	8482.28	7886.1	7642.74	10391.4	287.5	6304.95	5041.6	5144.76	5793	5172.96	5023.55	7363.1
	287.4	9244.83	7659.55	7799.14	8608.92	7859.68	7633.14	10639.5	287.4	6381.91	5035.06	5164.59	5929.17	5153.38	5014.36	7606.66
	287.3	9347.37	7652.82	7832.49	8742	7832.79	7622.34	10918.1	287.3	6466.58	5027.94	5193.78	6079.7	5133.15	5004.05	7884.95
	287.2	9460.93	7645.85	7881.98	8877.93	7805.75	7610.38	11230.9	287.2	6560.12	5020.34	5236.94	6242.21	5112.18	4992.54	8201.63
	287.1	9587.45	7639.1	7955.9	9012.42	7778.5	7597.44	11583.6	287.1	6664.12	5012.62	5301.09	6413.24	5090.65	4979.97	8561.83
	287	9728.5	7632.46	8064.83	9139.9	7750.49	7583.02	11984.1	287	6779.95	5004.76	5395.34	6587.8	5068.31	4966.01	8972.11
	286.9	9886.56	7626.52	8224.52	9254.71	7721.71	7567.12	12445.5	286.9	6909.38	4996.71	5531.88	6759.71	5044.53	4950.16	9441.57
	286.8	10064	7621.65	8454.1	9350.97	7691.71	7549.22	12985.6	286.8	7054.56	4989.12	5726.9	6922.26	5019.24	4932.35	9982.67
	286.7	10264.4	7618.77	8777.1	9423.11	7660.09	7528.83	13628.1	286.7	7217.77	4982.42	5999.69	7067.82	4991.78	4911.94	10611.7
	286.6	10491.6	7620.08	9220.45	9466.71	7626.55	7505.87	14401.9	286.6	7402.4	4978.36	6371.33	7189.4	4962.07	4888.86	11348.1
	286.5	10750	7628.51	9807.86	9477.55	7590.23	7479.49	15336.1	286.5	7612.15	4979.36	6861.7	7280.03	4929.72	4862.61	12212.5
	286.4	11045.3	7649.8	10559.4	9453.33	7550.74	7449.33	16461.2	286.4	7851.44	4989.58	7485.77	7333.56	4893.94	4832.53	13224.2
	286.3	11384.4	7693.09	11479.1	9393.08	7507.32	7414.51	17799	286.3	8125.75	5016.2	8249.1	7344.84	4854.02	4797.95	14398.1
	286.2	11775.9	7773.87	12552.4	9297.57	7459.35	7374.51	19361	286.2	8442.08	5071.27	9140.45	7311.53	4809.51	4758.4	15741.2
	286.1	12229.8	7915.34	13737.9	9168.53	7405.77	7328.37	21143.9	286.1	8810.06	5173.54	10129	7233.09	4760.15	4713.66	17251.2
	286	12759.5	8151.01	14966.3	9009.4	7346.23	7275.75	23129.5	286	9239.24	5348.52	11161.2	7110.16	4704.95	4662.69	18913.3
	285.9	13381.1	8522.8	16143.4	8824.29	7279.79	7215.75	25288.4	285.9	9742.3	5629.63	12164.3	6945.87	4643.64	4605.27	20704.7
	285.8	14111.7	9077.38	17161.8	8618.59	7206.53	7148.3	27582.7	285.8	10333.9	6052.96	13051.6	6744.67	4575.54	4540.77	22595.6
	285.7	14970.2	9853.05	17913.2	8396.72	7125.17	7072.33	29969	285.7	11031	6649.48	13736.1	6512.99	4500.61	4469.17	24553.5
	285.6	15977.1	10864.4	18308.2	8163.67	7035.42	6987.58	32398.5	285.6	11851.6	7430.48	14141.8	6257.25	4418.41	4390.03	26539.4
	285.5	17151.4	12082.4	18295.3	7924.53	6937.55	6894.32	34814	285.5	12813.4	8373.21	14216	5984.54	4329.06	4303.47	28502.3
	285.4	18506.5	13420	17862.5	7684	6832.32	6793.29	37132.2	285.4	13930.3	9408.75	13941.9	5701.64	4232.58	4209.52	30377.1
	285.3	20042.8	14730.3	17050.9	7445.34	6719.93	6684.7	39250.5	285.3	15210.9	10423.1	13341.2	5416.07	4130.38	4109.64	32083
	285.2	21742.9	15828.7	15937.5	7212.2	6601.81	6570.07	41042.8	285.2	16644.6	11270.3	12466.9	5133.13	4022.72	4004.11	33521.2
	285.1	23556.5	16530.4	14625.7	6987.13	6479.21	6450.69	42376.2	285.1	18198.5	11805.7	11396.8	4858.29	3911.24	3894.57	34592.2
	285	25396.4	16698.7	13227	6772.37	6353.86	6328.28	43135.2	285	19809.9	11921.7	10220.5	4595.44	3797.12	3782.22	35215.7
	284.9	27137.5	16285	11844	6569.97	6228.21	6205.26	43243.6	284.9	21381.4	11580	9024.99	4348.14	3682.24	3668.9	35341.2
	284.8	28620.9	15342.3	10557.3	6381.21	6104.2	6083.63	42671.4	284.8	22783.1	10822.8	7883.7	4118.69	3568.49	3556.58	34950.4
	284.7	29671.2	14010.8	9420.43	6206.78	5983.53	5965.14	41432.1	284.7	23863	9760.35	6850.06	3908.37	3457.48	3446.88	34051.8
	284.6	30126.5	12479.5	8460.28	6048.5	5869.21	5852.81	39572.8	284.6	24469.7	8541.2	5955.47	3718.42	3351.39	3341.96	32668.3
	284.5	29870.7	10936.5	7678.91	5906.68	5762.94	5748.33	37162.4	284.5	24477.5	7313.12	5210.33	3549.06	3251.75	3243.38	30828.3
	284.4	28856.7	9530.1	7064.31	5781.53	5666.31	5653.28	34285.8	284.4	23822.5	6193.25	4610.1	3400.36	3160.23	3152.8	28575.2
	284.3	27156.4	8349.51	6592.38	5672.96	5580.39	5568.79	31076.5	284.3	22534.2	5251.75	4140.43	3271.75	3078.03	3071.45	25990.4
	284.2	24921.6	7424.04	6237.36	5579.95	5505.25	5494.96	27688.4	284.2	20719.1	4511.51	3780.33	3161.54	3005.14	2999.31	23180.4
	284.1	22361.4	6739.28	5974.2	5502.06	5441.34	5432.23	24289.4	284.1	18547.5	3961.48	3508.97	3068.88	2942.26	2937.12	20280.6
	284	19699.5	6255.17	5780.47	5437.71	5387.98	5379.91	21041.2	284	16217.2	3570.68	3307.05	2992.42	2889.37	2884.84	17437.4
	283.9	17133.9	5924.25	5638.65	5385.52	5344.43	5337.28	18077.6	283.9	13915.4	3301.95	3158.18	2930.46	2846.05	2842.07	14783.8
	283.8	14808.9	5702.41	5534.31	5343.66	5309.35	5303.04	15486.5	283.8	11787.6	3120.11	3048.15	2880.42	2810.75	2807.24	12418.1
	283.7	12807.2	5554.64	5457.31	5310.58	5281.62	5276.06	13307.1	283.7	9925.76	2997.67	2966.61	2840.51	2782.5	2779.42	10395.4
	283.6	11155.4	5455.28	5399.77	5284.43	5259.71	5254.82	11535.3	283.6	8371.14	2914.98	2906.28	2809.38	2760.62	2757.92	8730.7
	283.5	9831.59	5387.7	5356.78	5264.29	5242.99	5238.69	10128.6	283.5	7114.18	2858.15	2861.24	2785.15	2743.76	2741.39	7396.89
	283.4	8794.34	5340.53	5324.18	5248.65	5230.11	5226.32	9032.51	283.4	6123.59	2818.3	2827.32	2766.33	2730.87	2728.8	6351.19
	283.3	7993.85	5306.76	5299.04	5236.43	5220.14	5216.82	8188.95	283.3	5356.63	2789.7	2801.45	2751.69	2721.03	2719.22	5543.61
	283.2	7381.57	5282.07	5279.56	5226.98	5212.54	5209.63	7544.19	283.2	4769.1	2768.6	2781.37	2740.15	2713.41	2711.84	4925.29
	283.1	6914.66	5263.49	5264.16	5219.53	5206.62	5204.09	7052.12	283.1	4321.24	2752.69	2765.6	2731.02	2707.51	2706.14	4453.5
	283	6558.06	5249.06	5251.68	5213.45	5201.84	5199.62	6675.6	283	3979.95	2740.53	2753.12	2723.8	2702.97	2701.79	4093.23
	282.9	6285.21	5237.77	5241.57	5208.55	5198.05	5196.11	6386.7	282.9	3718.97	2731.07	2743.09	2718.03	2699.45	2698.42	3816.92
	282.8	6074.67	5228.73	5233.21	5204.49	5194.94	5193.25	6163.02	282.8	3518.67	2723.51	2734.86	2713.26	2696.6	2695.71	3604.07
	282.7	5910.53	5221.3	5226.15	5201.01	5192.28	5190.81	5988.01	282.7	3363.08	2717.25	2727.89	2709.14	2694.13	2693.35	3438.07
	282.6	5781.55	5215.19	5220.19	5198.06	5190.05	5188.78	5849.92	282.6	3241.06	2711.93	2721.87	2705.5	2691.9	2691.23	3307.33
	282.5	5679.23	5210.04	5215.06	5195.47	5188.1	5186.99	5739.91	282.5	3144.64	2707.5	2716.75	2702.38	2690.01	2689.44	3203.54
	282.4	5597.52	5205.82	5210.77	5193.35	5186.55	5185.59	5651.66	282.4	3067.68	2703.67	2712.28	2699.6	2688.3	2687.81	3120.29
	282.3	5531.48	5202.11	5206.93	5191.38	5185.07	5184.24	5580	282.3	3005.96	2700.58	2708.58	2697.34	2687	2686.57	3053.16
	282.2	5477.83	5198.98	5203.63	5189.69	5183.83	5183.11	5521.49	282.2	2955.82	2697.85	2705.29	2695.28	2685.79	2685.42	2998.36
	282.1	5433.94	5196.25	5200.73	5188.17	5182.72	5182.1	5473.4	282.1	2914.75	2695.4	2702.32	2693.37	2684.62	2684.31	2953.23
	282	5397.78	5193.98	5198.26	5186.92	5181.84	5181.3	5433.56	282	2881.01	2693.31	2699.75	2691.72	2683.64	2683.37	2915.94
	281.9	5367.48	5191.78	5195.86	5185.59	5180.84	5180.38	5400.03	281.9	2852.94	2691.39	2697.39	2690.17	2682.68	2682.45	2884.76
	281.8	5342	5189.75	5193.62	5184.29	5179.84	5179.45	5371.71	281.8	2829.5	2689.73	2695.32	2688.8	2681.85	2681.66	2858.57
	281.7	5320.65	5188.09	5191.77	5183.27	5179.09	5178.76	5347.84	281.7	2809.76	2688.23	2693.45	2687.54	2681.09	2680.92	2836.4
	281.6	5302.54	5186.59	5190.09	5182.32	5178.4	5178.11	5327.5	281.6	2793.08	2686.92	2691.79	2686.43	2680.41	2680.27	2817.55
	281.5	5287.18	5185.33	5188.65	5181.53	5177.85	5177.6	5310.14	281.5	2778.95	2685.82	2690.38	2685.49	2679.88	2679.76	2801.49
	281.4	5273.96	5184.13	5187.27	5180.74	5177.27	5177.06	5295.14	281.4	2766.79	2684.75	2689.02	2684.56	2679.31	2679.21	2787.59
	281.3	5262.67	5183.13	5186.11	5180.1	5176.83	5176.65	5282.24	281.3	2756.27	2683.72	2687.72	2683.64	2678.73	2678.64	2775.51
	281.2	5252.81	5182.3	5184.95	5179.41	5176.32	5176.17	5271.11	281.2	2747.28	2683.02	2686.64	2682.89	2678.29	2678.22	2765.26
	281.1	5244.17	5181.27	5183.84	5178.72	5175.81	5175.68	5261.11	281.1	2739.5	2682.23	2685.67	2682.22	2677.9	2677.84	2756.16
	281	5236.79	5180.44	5182.98	5178.24	5175.48	5175.37	5252.44	281	2732.73	2681.48	2684.79	2681.62	2677.56	2677.5	2748.16
	280.9	5230.31	5179.83	5182.17	5177.77	5175.17	5175.07	5244.95	280.9	2726.78	2680.89	2683.96	2681.04	2677.21	2677.17	2741.22
	280.8	5224.62	5179.24	5181.64	5177.35	5174.88	5174.8	5238.52	280.8	2721.57	2680.35	2683.22	2680.52	2676.91	2676.87	2735.08
	280.7	5219.66	5178.74	5180.98	5177.02	5174.68	5174.61	5232.62	280.7	2716.81	2679.66	2682.54	2679.86	2676.45	2676.42	2729.62
	280.6	5215.19	5178.15	5180.23	5176.62	5174.4	5174.34	5227.22	280.6	2712.64	2679.05	2681.78	2679.3	2676.09	2676.06	2724.61
	280.5	5211.12	5177.5	5179.49	5176.15	5174.05	5174	5222.31	280.5	2709.06	2678.59	2681.17	2678.91	2675.87	2675.85	2720.21
	280.4	5207.7	5177.18	5179.09	5175.92	5173.92	5173.88	5218.3	280.4	2705.8	2678.16	2680.49	2678.47	2675.59	2675.57	2716.23
	280.3	5204.61	5176.83	5178.66	5175.66	5173.76	5173.73	5214.62	280.3	2702.91	2677.76	2679.99	2678.07	2675.34	2675.33	2712.76
	280.2	5201.85	5176.51	5178.26	5175.44	5173.63	5173.6	5211.29	280.2	2700.41	2677.47	2679.61	2677.79	2675.21	2675.19	2709.72
	280.1	5199.42	5176.23	5177.9	5175.26	5173.54	5173.52	5208.28	280.1	2698.16	2677.18	2679.24	2677.52	2675.07	2675.05	2706.95
	280	5197.17	5175.9	5177.48	5175.04	5173.4	5173.38	5205.47	280	2696.08	2676.84	2678.82	2677.21	2674.88	2674.87	2704.35
	279.9	5195.24	5175.74	5177.19	5174.93	5173.37	5173.35	5203.07	279.9	2694.14	2676.51	2678.36	2676.87	2674.65	2674.64	2701.97
	279.8	5193.32	5175.39	5176.8	5174.64	5173.15	5173.13	5200.76	279.8	2692.42	2676.23	2677.94	2676.57	2674.46	2674.45	2699.8
	279.7	5191.57	5175.06	5176.42	5174.36	5172.94	5172.93	5198.64	279.7	2690.94	2676.03	2677.65	2676.38	2674.37	2674.36	2697.92
	279.6	5190.08	5174.84	5176.16	5174.21	5172.85	5172.84	5196.78	279.6	2689.51	2675.75	2677.32	2676.1	2674.19	2674.18	2696.14
	279.5	5188.69	5174.59	5175.87	5174.03	5172.73	5172.72	5195.03	279.5	2688.21	2675.49	2677.01	2675.85	2674.02	2674.02	2694.5
	279.4	5187.44	5174.41	5175.6	5173.87	5172.63	5172.62	5193.45	279.4	2687.1	2675.34	2676.78	2675.68	2673.94	2673.94	2693.09
	279.3	5186.24	5174.17	5175.27	5173.71	5172.48	5172.47	5191.97	279.3	2686.12	2675.23	2676.6	2675.57	2673.9	2673.9	2691.82
	279.2	5185.19	5173.99	5175.06	5173.56	5172.39	5172.39	5190.66	279.2	2685.2	2675.1	2676.39	2675.43	2673.84	2673.84	2690.61
	279.1	5184.22	5173.8	5174.85	5173.41	5172.29	5172.29	5189.43	279.1	2684.4	2675.01	2676.23	2675.39	2673.82	2673.82	2689.57
	279	5183.28	5173.58	5174.6	5173.22	5172.16	5172.15	5188.24	279	2683.64	2674.89	2676.08	2675.27	2673.77	2673.77	2688.57
	278.9	5182.43	5173.39	5174.36	5173.04	5172.03	5172.03	5187.14	278.9	2682.94	2674.8	2675.95	2675.16	2673.73	2673.73	2687.66
	278.8	5181.63	5173.21	5174.13	5172.88	5171.91	5171.91	5186.13	278.8	2682.25	2674.66	2675.76	2675	2673.64	2673.64	2686.75
	278.7	5180.97	5173.11	5173.98	5172.81	5171.87	5171.87	5185.26	278.7	2681.63	2674.55	2675.6	2674.87	2673.57	2673.57	2685.92
	278.6	5180.32	5172.96	5173.8	5172.69	5171.78	5171.78	5184.42	278.6	2681.04	2674.41	2675.41	2674.72	2673.49	2673.49	2685.12
	278.5	5179.79	5172.9	5173.72	5172.65	5171.78	5171.78	5183.71	278.5	2680.57	2674.36	2675.31	2674.68	2673.49	2673.49	2684.46
	278.4	5179.22	5172.77	5173.56	5172.55	5171.7	5171.7	5182.99	278.4	2680.1	2674.29	2675.2	2674.61	2673.45	2673.45	2683.84
	278.3	5178.7	5172.65	5173.41	5172.44	5171.63	5171.63	5182.32	278.3	2679.65	2674.2	2675.08	2674.51	2673.4	2673.4	2683.25
	278.2	5178.27	5172.59	5173.32	5172.39	5171.61	5171.61	5181.73	278.2	2679.27	2674.16	2675.01	2674.47	2673.39	2673.39	2682.73
	278.1	5194.78	5189.44	5190.14	5189.26	5188.51	5188.51	5198.08	278.1	2693.48	2688.67	2689.49	2688.97	2687.94	2687.94	2696.79
	278	5177.1	5172.07	5172.74	5171.9	5171.19	5171.19	5180.25	278	2691.39	2686.87	2687.66	2687.16	2686.18	2686.18	2694.56
	277.9	5165.7	5160.97	5161.62	5160.8	5160.12	5160.12	5168.73	277.9	2699.44	2695.18	2695.94	2695.47	2694.52	2694.52	2702.48
	277.8	5210.14	5205.69	5206.32	5205.53	5204.88	5204.87	5213.07	277.8	2685.85	2681.84	2682.56	2682.11	2681.2	2681.2	2688.76
	277.7	5188.36	5184.16	5184.77	5184.02	5183.38	5183.38	5191.17	277.7	2662.18	2658.4	2659.09	2658.65	2657.78	2657.78	2664.97
	277.6	5213.12	5209.15	5209.74	5209.02	5208.4	5208.4	5215.82	277.6	2666.91	2663.34	2664.02	2663.59	2662.75	2662.75	2669.6
	277.5	5162.66	5158.91	5159.47	5158.79	5158.19	5158.19	5165.25	277.5	2636.69	2633.32	2633.97	2633.57	2632.76	2632.76	2639.28
	277.4	5135.31	5131.77	5132.31	5131.66	5131.08	5131.08	5137.81	277.4	2662.15	2658.96	2659.59	2659.21	2658.42	2658.42	2664.65
	277.3	5159.48	5156.13	5156.65	5156.03	5155.47	5155.47	5161.89	277.3	2678.64	2675.63	2676.23	2675.87	2675.11	2675.11	2681.05
	277.2	5175.48	5172.31	5172.81	5172.21	5171.67	5171.67	5177.8	277.2	2674.77	2671.92	2672.49	2672.15	2671.42	2671.42	2677.08
	277.1	5169.19	5166.19	5166.68	5166.09	5165.57	5165.57	5171.42	277.1	2656.79	2654.09	2654.65	2654.32	2653.61	2653.61	2659.03
	277	5140.45	5137.6	5138.08	5137.52	5137.02	5137.02	5142.6	277	2642.52	2639.95	2640.5	2640.18	2639.49	2639.49	2644.67

## Sheet: Figure S11
	Figure S11-A			Figure S11-B			Figure S11-C			Figure S11-D			Figure S11-F
	Retention time (min)	Relative abundance (%)		Retention time (min)	Relative abundance (%)		m/z	Relative intensity (a.u.)		m/z	Relative intensity (a.u.)		m/z	Relative intensity (a.u.)
	6.30229	0.107295		6.30209	0.082223		50.2126	1.80768		50.1931	4.7637		50.1875	3.72208
	6.30564	0.103096		6.30544	0.0833959		51.0581	4.79096		51.0766	10.9183		51.0615	8.56573
	6.30899	0.107247		6.30879	0.084315		52.1146	2.21856		52.0682	10.0949		52.0774	4.03785
	6.31235	0.114464		6.31215	0.0891029		53.0727	2.66162		53.0433	1.07002		53.1016	1.08022
	6.3157	0.116079		6.3155	0.0963203		54.0806	2.56025		54.0777	0.436499		54.1027	1.05836
	6.31905	0.113837		6.31885	0.0984044		55.0565	0.406248		55.1059	0.0287771		54.9657	0.0857636
	6.32241	0.109865		6.32221	0.0949926		56.1419	0.683615		56.0729	0.00142735		55.638	0.00530144
	6.32576	0.106877		6.32556	0.0896009		56.7071	0.0384785		57.3601	0.000232337		56.1448	0.0217413
	6.32911	0.108468		6.32892	0.0857721		57.2501	0.196977		58.2795	0.00057489		57.0782	0.12163
	6.33247	0.112029		6.33227	0.0880347		58.2291	0.00538492		58.9595	0.000156594		57.8487	0.110711
	6.33582	0.118558		6.33562	0.0935338		59.095	0.123515		60.0552	0.130918		58.5881	0.365623
	6.33918	0.127094		6.33897	0.0987062		60.1251	0.333883		61.0525	0.665287		59.3921	0.0731981
	6.34253	0.132704		6.34233	0.108775		61.0634	1.04767		62.0709	1.14305		60.1757	0.125491
	6.34588	0.14165		6.34568	0.13011		62.1024	2.02578		63.0704	2.32297		61.0533	0.675831
	6.34924	0.163849		6.34904	0.165763		63.0739	4.35486		64.0879	0.586479		62.0275	1.67666
	6.35259	0.208844		6.35239	0.209599		64.1359	2.02835		65.0778	3.36823		63.0756	4.69236
	6.35594	0.273621		6.35574	0.251583		65.0849	16.7818		66.1008	0.371314		64.1169	1.73763
	6.3593	0.335268		6.3591	0.284057		66.1073	25.6777		67.0723	0.0328048		65.073	5.92072
	6.36265	0.381876		6.36245	0.301213		67.0942	11.8785		67.8886	0.00353478		66.0674	1.94747
	6.366	0.407067		6.3658	0.304485		68.135	0.756172		69.0287	0.00161823		67.055	0.830412
	6.36936	0.39834		6.36916	0.289679		69.1419	0.342007		70.1175	0.000495305		68.1215	0.0547814
	6.37271	0.361777		6.37251	0.253054		70.2842	0.17656		71.5834	0.0155825		69.102	0.0119674
	6.37606	0.311891		6.37587	0.208066		71.0748	0.445064		72.205	0.04554		70.3635	0.0120368
	6.37942	0.254699		6.37922	0.164895		71.7846	0.000806206		73.0724	0.568494		70.9006	1.58844e-06
	6.38277	0.198249		6.38257	0.126883		72.3122	0.00661178		74.0715	2.16789		71.4541	0.000157039
	6.38612	0.152886		6.38593	0.0991095		73.0545	0.106112		75.0971	2.21565		72.1196	0.0202473
	6.38948	0.124316		6.38928	0.0811205		73.9227	0.109319		76.1001	3.98668		72.9902	0.287722
	6.39283	0.111778		6.39263	0.0710341		75.0011	0.476115		77.0998	14.8021		74.0883	1.20805
	6.39619	0.106454		6.39598	0.0673478		76.0408	0.493782		78.0845	28.5732		75.0503	1.56824
	6.39954	0.10235		6.39934	0.0638459		76.6105	0.0425226		79.0833	8.6369		76.0796	2.32029
	6.40289	0.0981692		6.40269	0.0573278		77.2436	0.473732		80.0821	0.518688		77.0968	7.69846
	6.40625	0.0912061		6.40605	0.0497542		78.0443	3.19454		81.1046	0.0131521		78.0844	8.95674
	6.4096	0.0824975		6.4094	0.0429052		79.0984	0.557187		82.0309	0.00176399		79.0686	6.88505
	6.41295	0.073042		6.41275	0.0389961		80.091	0.107925		82.9767	0.00159221		80.0992	1.43411
	6.41631	0.0629384		6.41611	0.0375064		81.098	0.0512153		84.0518	0.00762468		81.1576	0.0703655
	6.41966	0.0538634		6.41946	0.03444		82.2129	0.175866		84.9944	0.00762709		82.0788	0.0463625
	6.42301	0.047888		6.42281	0.0295878		83.3297	0.17706		86.0185	0.0255249		82.6822	0.00254002
	6.42637	0.0459343		6.42617	0.0261453		84.2273	0.0464783		87.0273	0.045705		83.8986	0.0855978
	6.42972	0.0453379		6.42952	0.024298		85.1914	0.510631		88.0258	0.0488017		84.9282	0.160379
	6.43307	0.04323		6.43288	0.0236778		86.058	0.102876		89.1561	0.032256		85.9809	0.453809
	6.43643	0.0389182		6.43623	0.025308		87.1023	0.149908		90.0651	0.189776		87.0402	0.473112
	6.43978	0.0372314		6.43958	0.0267733		88.0232	0.147234		91.0801	0.0409882		88.0132	0.20554
	6.44313	0.0404322		6.44294	0.026643		89.0573	0.106798		92.0439	0.026624		88.5413	0.284224
	6.44649	0.0422314		6.44629	0.0287718		90.146	0.343476		93.0637	0.00563263		89.11	3.33756
	6.44984	0.0402629		6.44964	0.0348302		91.2578	2.87181		94.0739	0.00519715		90.1076	3.01003
	6.4532	0.0391766		6.453	0.0390798		92.1039	32.0127		94.8543	0.0016156		91.073	35.9809
	6.45655	0.0413588		6.45635	0.0387638		93.0761	100		95.3721	0.00108219		92.0806	8.52954
	6.4599	0.0432378		6.4597	0.0381589		94.084	8.42371		96.2474	0.000777094		93.0865	3.16577
	6.46326	0.0415563		6.46306	0.0382281		95.1313	0.422107		97.1099	0.00270618		94.1053	0.381113
	6.46661	0.0387216		6.46641	0.037853		96.231	0.0944597		98.0293	0.0278934		95.2343	0.0363584
	6.46996	0.0374726		6.46976	0.0385742		96.9092	0.103543		99.0491	0.12756		96.0306	0.0191387
	6.47332	0.0382353		6.47312	0.0397574		97.6969	0.0607598		100.083	0.0658285		96.7974	0.0978884
	6.47667	0.0384002		6.47647	0.0381594		98.2999	0.0112378		102.058	0.93376		97.7526	0.0444544
	6.48002	0.038062		6.47982	0.0334192		99.0722	0.120333		104.052	49.7272		99.0794	0.0766133
	6.48338	0.03991		6.48318	0.0299384		100.214	0.260603		105.086	100		100.238	0.0100977
	6.48673	0.042073		6.48653	0.0298869		101.254	0.100899		106.116	7.72619		101.191	0.0556693
	6.49008	0.0417513		6.48989	0.0318138		102.444	0.0229799		107.101	0.403362		102.059	0.625244
	6.49344	0.0395744		6.49324	0.0354857		103.141	0.00727618		108.117	0.0143997		103.086	0.652922
	6.49679	0.0378385		6.49659	0.0393352		104.33	0.425194		109.025	0.00315243		104.076	17.9536
	6.50014	0.0385732		6.49995	0.0406978		105.146	0.331621		109.649	0.000212508		105.091	4.06135
	6.5035	0.0418127		6.5033	0.0423587		106.062	0.153089		110.356	0.00119171		106.188	0.46869
	6.50685	0.0439587		6.50665	0.0451832		106.635	0.0159469		111.174	6.25468e-07		107.147	0.123797
	6.51021	0.043928		6.51001	0.0461225		107.214	0.0257516		112.064	0.00050497		108.001	0.0114787
	6.51356	0.0419356		6.51336	0.0454454		107.753	0.0354946		112.787	9.41859e-09		109.068	0.0110014
	6.51691	0.0406115		6.51671	0.0428802		108.373	0.0572543		113.295	4.12498e-10		109.94	0.0439512
	6.52027	0.0420131		6.52007	0.0387347		109.698	0.0408294		114.708	0.00182439		110.733	0.00585444
	6.52362	0.0422432		6.52342	0.0339609		111.182	0.0125322		115.314	0.000360878		111.657	6.29287e-07
	6.52697	0.0416925		6.52677	0.0297207		112.231	0.100889		116.204	0.00198034		113.178	0.0426907
	6.53033	0.0431411		6.53013	0.0287778		113.258	0.264555		117.051	0.00349501		113.924	0.0421709
	6.53368	0.0452855		6.53348	0.0300206		114.005	0.0367652		118.025	0.00146195		114.979	0.199954
	6.53703	0.0458384		6.53683	0.0298339		114.849	0.0830122		119.001	0.00267038		116.083	1.49204
	6.54039	0.0459989		6.54019	0.0282033		115.453	0.0345731		120.004	0.00115837		117.068	19.8107
	6.54374	0.0455793		6.54354	0.0266553		116.183	0.0735888		120.824	0.00015866		118.086	69.6275
	6.54709	0.0438252		6.5469	0.0259232		117.114	0.179381		121.416	0.00123268		119.094	100
	6.55045	0.0429467		6.55025	0.02714		117.972	0.0240282		122.428	4.94231e-05		120.111	8.94408
	6.5538	0.0417509		6.5536	0.0287663		118.991	0.0544629		123.195	0.000714962		121.064	0.457489
	6.55715	0.0410675		6.55696	0.0278156		120.099	0.040774		123.975	0.000755256		122.104	0.0955334
	6.56051	0.0426564		6.56031	0.0258972		121.149	0.00737139		125.238	3.58799e-08		122.781	6.3934e-05
	6.56386	0.0430723		6.56366	0.02514		121.846	0.027717		125.977	0.000121676		124.068	0.0476756
	6.56722	0.0419287		6.56702	0.0243439		122.928	0.00221201		127.652	0.00153764		124.687	3.98414e-07
	6.57057	0.0411221		6.57037	0.0235032		123.467	0.0154676		128.347	0.00113908		125.281	0.0076903
	6.57392	0.0399983		6.57372	0.023979		124.109	0.0003081		129.056	0.000316541		126.171	0.0245562
	6.57728	0.0401688		6.57708	0.0250331		124.698	1.19688e-06		129.602	4.17389e-07		127.248	0.0139289
	6.58063	0.04088		6.58043	0.0251324		125.242	0.00238628					127.815	0.0430689
	6.58398	0.0405187		6.58378	0.0245647		126.09	0.00294699					128.328	0.0226807
	6.58734	0.0413554		6.58714	0.0241338		127.097	0.142468					128.948	0.00608164
	6.59069	0.0418857		6.59049	0.0240755		128.034	0.165429					129.775	0.0202506
	6.59404	0.0384491		6.59384	0.0266961		129.051	0.0802963
	6.5974	0.033271		6.5972	0.0321479
	6.60075	0.0326834		6.60055	0.0362786
	6.6041	0.0362185		6.60391	0.0391855
	6.60746	0.0376058		6.60726	0.0429094
	6.61081	0.0382785		6.61061	0.0464196
	6.61416	0.0404786		6.61397	0.0475298
	6.61752	0.0393403		6.61732	0.046531
	6.62087	0.0369797		6.62067	0.0451907
	6.62423	0.0385019		6.62403	0.0772935
	6.62758	0.0415346		6.62738	0.35804
	6.63093	0.0433343		6.63073	1.12313
	6.63429	0.0433482		6.63409	2.16842
	6.63764	0.0450407		6.63744	3.0176
	6.64099	0.0553352		6.64079	3.44289
	6.64435	0.0781109		6.64415	3.51714
	6.6477	0.117097		6.6475	3.40064
	6.65106	0.173052		6.65085	3.22216
	6.65441	0.240651		6.65421	3.04091
	6.65776	0.307091		6.65756	2.86008
	6.66111	0.350448		6.66092	2.67637
	6.66447	0.365968		6.66427	2.5011
	6.66782	0.363426		6.66762	2.34034
	6.67117	0.337867		6.67098	2.17725
	6.67453	0.287323		6.67433	2.00326
	6.67788	0.228292		6.67768	1.83435
	6.68124	0.180393		6.68104	1.68321
	6.68459	0.149231		6.68439	1.55023
	6.68794	0.12685		6.68774	1.42881
	6.6913	0.110016		6.6911	1.31431
	6.69465	0.0988885		6.69445	1.21157
	6.698	0.0884072		6.6978	1.1249
	6.70136	0.0799398		6.70116	1.05055
	6.70471	0.0757385		6.70451	0.968516
	6.70807	0.0724885		6.70786	0.879433
	6.71142	0.0697093		6.71122	0.806878
	6.71477	0.0686027		6.71457	0.752703
	6.71812	0.068259		6.71793	0.711003
	6.72148	0.0675853		6.72128	0.676016
	6.72483	0.0670812		6.72463	0.640131
	6.72819	0.0667265		6.72799	0.604316
	6.73154	0.0654052		6.73134	0.566343
	6.73489	0.0613033		6.73469	0.525344
	6.73825	0.05528		6.73805	0.492656
	6.7416	0.0509112		6.7414	0.469296
	6.74495	0.05121		6.74475	0.445585
	6.74831	0.0531384		6.74811	0.421064
	6.75166	0.0517757		6.75146	0.400438
	6.75502	0.0484145		6.75481	0.381013
	6.75837	0.045531		6.75817	0.359423
	6.76172	0.0455878		6.76152	0.337998
	6.76508	0.0484589		6.76487	0.31847
	6.76843	0.0500152		6.76823	0.301778
	6.77178	0.0500903		6.77158	0.288219
	6.77513	0.051291		6.77494	0.276585
	6.77849	0.0521108		6.77829	0.267008
	6.78184	0.0508045		6.78164	0.257295
	6.7852	0.0473857		6.785	0.243095
	6.78855	0.0432751		6.78835	0.227309
	6.7919	0.0441732		6.79171	0.213831
	6.79526	0.0495419		6.79506	0.205114
	6.79861	0.0562394		6.79841	0.202418
	6.80196	0.0735389		6.80176	0.198696
	6.80532	0.102988		6.80512	0.189642
	6.80867	0.129746		6.80847	0.180088
	6.81203	0.148033		6.81182	0.173012
	6.81538	0.159773		6.81518	0.167364
	6.81873	0.163135		6.81853	0.164231
	6.82209	0.160914		6.82189	0.16154
	6.82544	0.153345		6.82524	0.156339
	6.82879	0.140888		6.82859	0.150469
	6.83215	0.132618		6.83195	0.143007
	6.8355	0.131276		6.8353	0.13484
	6.83885	0.132621		6.83865	0.128816
	6.84221	0.132623		6.84201	0.12426
	6.84556	0.13064		6.84536	0.1204
	6.84891	0.132219		6.84872	0.117844
	6.85227	0.135793		6.85207	0.117299
	6.85562	0.133711		6.85542	0.116291
	6.85898	0.128555		6.85877	0.11348
	6.86233	0.124064		6.86213	0.111342
	6.86568	0.117617		6.86548	0.110075
	6.86904	0.111156		6.86883	0.10909
	6.87239	0.112657		6.87219	0.108635
	6.87574	0.121505		6.87554	0.108828
	6.8791	0.126772		6.8789	0.109101
	6.88245	0.121575		6.88225	0.106316
	6.8858	0.110838		6.8856	0.0993585
	6.88916	0.105768		6.88896	0.0936889
	6.89251	0.106752		6.89231	0.0921114
	6.89586	0.107597		6.89567	0.0907946
	6.89922	0.108659		6.89902	0.0900069
	6.90257	0.109134		6.90237	0.0920163
	6.90592	0.108708		6.90573	0.0929374
	6.90928	0.111118		6.90908	0.0903832
	6.91263	0.11184		6.91243	0.0901792
	6.91599	0.108066		6.91578	0.0956824
	6.91934	0.104083		6.91914	0.1034
	6.92269	0.0972909		6.92249	0.109257
	6.92605	0.0901242		6.92585	0.113988
	6.9294	0.0900116		6.9292	0.120369
	6.93275	0.0939076		6.93255	0.125106
	6.93611	0.0974016		6.93591	0.125443
	6.93946	0.0983429		6.93926	0.123264
	6.94281	0.0953179		6.94261	0.119874
	6.94617	0.0921385		6.94597	0.116921
	6.94952	0.0911202		6.94932	0.115576
	6.95287	0.0922202		6.95268	0.111754
	6.95623	0.0943383		6.95603	0.104226
	6.95958	0.0932153		6.95938	0.0978429
	6.96293	0.0893597		6.96274	0.0918297
	6.96629	0.0854701		6.96609	0.0848786
	6.96964	0.0825724		6.96944	0.0798564
	6.973	0.0819534		6.97279	0.0767109
	6.97635	0.0835366		6.97615	0.0753755
	6.9797	0.0859199		6.9795	0.0747143
	6.98306	0.085748		6.98286	0.0716473
	6.98641	0.0811461		6.98621	0.0690613
	6.98976	0.0756381		6.98956	0.0702363
	6.99312	0.074107		6.99292	0.0730529
	6.99647	0.0756875		6.99627	0.0743483
	6.99982	0.0782739		6.99962	0.0730594
	7.00318	0.0816989		7.00298	0.0714032
	7.00653	0.0823473		7.00633	0.0720439
	7.00988	0.0773978		7.00969	0.0717484
	7.01324	0.0713808		7.01304	0.067577
	7.01659	0.0695832		7.01639	0.0641706
	7.01994	0.0726083		7.01975	0.0630596
	7.0233	0.0778949		7.0231	0.0622115
	7.02665	0.0814596		7.02645	0.0620317
	7.03001	0.082074		7.02981	0.0613626
	7.03336	0.0825503		7.03316	0.0604266
	7.03671	0.0836945		7.03651	0.0614813
	7.04007	0.0856861		7.03987	0.064387
	7.04342	0.0900716		7.04322	0.0661833
	7.04677	0.0954951		7.04657	0.0639654
	7.05013	0.0993779		7.04993	0.0609085
	7.05348	0.0984871		7.05328	0.0611643
	7.05683	0.0942701		7.05663	0.0633407
	7.06019	0.0895746		7.05999	0.0655989
	7.06354	0.0862234		7.06334	0.0667895
	7.06689	0.0862086		7.0667	0.0682573
	7.07025	0.08618		7.07005	0.070929
	7.0736	0.0854431		7.0734	0.0719126
	7.07695	0.0858642		7.07676	0.0715206
	7.08031	0.0837767		7.08011	0.0724928
	7.08366	0.078338		7.08346	0.0727002
	7.08702	0.0743127		7.08682	0.0689604
	7.09037	0.0739331		7.09017	0.0637227
	7.09372	0.0762923		7.09352	0.0611416
	7.09708	0.0817335		7.09688	0.0621919
	7.10043	0.0899875		7.10023	0.06538
	7.10378	0.098065		7.10358	0.0687862
	7.10714	0.105628		7.10694	0.0711262
	7.11049	0.114076		7.11029	0.0722579
	7.11384	0.120194		7.11364	0.0741176
	7.1172	0.122288		7.117	0.0783365
	7.12055	0.122329		7.12035	0.0851103
	7.1239	0.119614		7.12371	0.0909795
	7.12726	0.115376		7.12706	0.0924342
	7.13061	0.111877		7.13041	0.0905498
	7.13396	0.107036		7.13377	0.0865883
	7.13732	0.100313		7.13712	0.0826384
	7.14067	0.0943246		7.14047	0.0803369
	7.14403	0.0886677		7.14383	0.0784231
	7.14738	0.0824881		7.14718	0.0734918
	7.15073	0.0760987		7.15053	0.0640119
	7.15409	0.0732261		7.15389	0.0562821
	7.15744	0.0751841		7.15724	0.0544083
	7.16079	0.0790074		7.16059	0.0576858
	7.16415	0.0832524		7.16395	0.0643778
	7.1675	0.0828769		7.1673	0.0706456
	7.17086	0.0800477		7.17066	0.0758283
	7.17421	0.079104		7.17401	0.0821214
	7.17756	0.0757774		7.17736	0.0883943
	7.18091	0.0715566		7.18072	0.0936387
	7.18427	0.0713121		7.18407	0.0977513
	7.18762	0.0751794		7.18742	0.0978678
	7.19097	0.0801973		7.19078	0.0928286
	7.19433	0.0812017		7.19413	0.0857529
	7.19768	0.0803073		7.19748	0.0786368
	7.20104	0.0807226		7.20084	0.0725212
	7.20439	0.0775983		7.20419	0.0680323
	7.20774	0.0739394		7.20754	0.0626318
	7.2111	0.0765212		7.2109	0.0578774
	7.21445	0.0803597		7.21425	0.0576864
	7.2178	0.0824622		7.2176	0.0587979
	7.22116	0.0854046		7.22096	0.058521
	7.22451	0.0872243		7.22431	0.0576183
	7.22787	0.0858664		7.22767	0.0564433
	7.23122	0.0814164		7.23102	0.0562788
	7.23457	0.0778377		7.23437	0.0581467
	7.23792	0.0776527		7.23773	0.0614575
	7.24128	0.0791653		7.24108	0.0637418
	7.24463	0.0813623		7.24443	0.0655311
	7.24798	0.0807859		7.24779	0.0687295
	7.25134	0.0794495		7.25114	0.0694842
	7.25469	0.0808481		7.25449	0.0665776
	7.25805	0.081023		7.25785	0.0645168
	7.2614	0.0794722		7.2612	0.0646034
	7.26475	0.0774787		7.26455	0.0648447
	7.26811	0.0769303		7.26791	0.0639814
	7.27146	0.0807682		7.27126	0.0607236
	7.27481	0.0835147		7.27461	0.0576354
	7.27817	0.0808479		7.27797	0.05781
	7.28152	0.0790142		7.28132	0.0597594
	7.28488	0.0837718		7.28468	0.0620152
	7.28823	0.0923805		7.28803	0.0637266
	7.29158	0.0994419		7.29138	0.0670225
	7.29493	0.107153		7.29474	0.0729668
	7.29829	0.116354		7.29809	0.0802049
	7.30164	0.121684		7.30144	0.0880632
	7.305	0.122254		7.3048	0.0920371
	7.30835	0.121508		7.30815	0.0881619
	7.3117	0.119119		7.3115	0.0816398
	7.31506	0.112872		7.31486	0.0788885
	7.31841	0.105465		7.31821	0.0791846
	7.32176	0.100328		7.32156	0.0787934
	7.32512	0.100399		7.32492	0.0748459
	7.32847	0.105686		7.32827	0.0689248
	7.33183	0.108707		7.33162	0.0649997
	7.33518	0.105377		7.33498	0.0630578
	7.33853	0.0985915		7.33833	0.0629972
	7.34189	0.0951913		7.34169	0.0658478
	7.34524	0.0982727		7.34504	0.0685502
	7.34859	0.100531		7.34839	0.0699297
	7.35194	0.101046		7.35175	0.0704028
	7.3553	0.103583		7.3551	0.0696205
	7.35865	0.106174		7.35845	0.0687278
	7.36201	0.107112		7.36181	0.0677916
	7.36536	0.105683		7.36516	0.0687683
	7.36871	0.106922		7.36852	0.0730425
	7.37207	0.112095		7.37187	0.0804283
	7.37542	0.114382		7.37522	0.0889564
	7.37877	0.112013		7.37857	0.095064
	7.38213	0.105546		7.38193	0.0986291
	7.38548	0.0995359		7.38528	0.0981229
	7.38884	0.100215		7.38863	0.0947518
	7.39219	0.103645		7.39199	0.0934543
	7.39554	0.10589		7.39534	0.0928686
	7.3989	0.10464		7.3987	0.0908509
	7.40225	0.100017		7.40205	0.0894403
	7.4056	0.0974849		7.4054	0.0903387
	7.40896	0.0976459		7.40876	0.0915413
	7.41231	0.102013		7.41211	0.0897706
	7.41566	0.111171		7.41546	0.0862646
	7.41902	0.117599		7.41882	0.0829425
	7.42237	0.117391		7.42217	0.0772349
	7.42572	0.111963		7.42553	0.0703829
	7.42908	0.106724		7.42888	0.0655785
	7.43243	0.107392		7.43223	0.0629354
	7.43579	0.110297		7.43558	0.0639897
	7.43914	0.112376		7.43894	0.067216
	7.44249	0.117624		7.44229	0.0705981
	7.44585	0.123825		7.44565	0.0726497
	7.4492	0.122873		7.449	0.0708052
	7.45255	0.115848		7.45235	0.0673829
	7.4559	0.112616		7.45571	0.0653828
	7.45926	0.113686		7.45906	0.0665974
	7.46261	0.111376		7.46241	0.0709724
	7.46597	0.107176		7.46577	0.0749008
	7.46932	0.108551		7.46912	0.0745344
	7.47267	0.113162		7.47248	0.071224
	7.47603	0.115738		7.47583	0.0705446
	7.47938	0.118544		7.47918	0.0733316
	7.48273	0.123204		7.48254	0.0750028
	7.48609	0.126615		7.48589	0.0724828
	7.48944	0.127062		7.48924	0.0671914
	7.4928	0.127627		7.49259	0.0632722
	7.49615	0.1278		7.49595	0.0632633
	7.4995	0.124736		7.4993	0.0656291
	7.50286	0.123176		7.50266	0.0673919
	7.50621	0.123838		7.50601	0.0677853
	7.50956	0.126577		7.50936	0.0683286
	7.51292	0.134033		7.51272	0.0699577
	7.51627	0.138619		7.51607	0.0713481
	7.51962	0.136712		7.51942	0.0716822
	7.52298	0.132814		7.52278	0.0705748
	7.52633	0.130361		7.52613	0.0688945
	7.52968	0.131714		7.52949	0.0699078
	7.53304	0.135821		7.53284	0.0731183
	7.53639	0.140663		7.53619	0.0757367
	7.53974	0.143208		7.53955	0.0772599
	7.5431	0.145121		7.5429	0.0777186
	7.54645	0.152162		7.54625	0.0798494
	7.54981	0.159727		7.54961	0.0878134
	7.55316	0.166181		7.55296	0.105038
	7.55651	0.180792		7.55631	0.129737
	7.55987	0.202483		7.55967	0.15304
	7.56322	0.224061		7.56302	0.173513
	7.56657	0.244077		7.56637	0.190695
	7.56993	0.258234		7.56973	0.197149
	7.57328	0.259104		7.57308	0.189974
	7.57663	0.245073		7.57644	0.172083
	7.57999	0.2277		7.57979	0.152049
	7.58334	0.218268		7.58314	0.13502
	7.58669	0.212604		7.5865	0.117625
	7.59005	0.205685		7.58985	0.100711
	7.5934	0.198686		7.5932	0.0895851
	7.59675	0.193982		7.59656	0.0842605
	7.60011	0.193684		7.59991	0.0835183
	7.60346	0.19653		7.60326	0.0821321
	7.60682	0.198446		7.60662	0.0753802
	7.61017	0.199287		7.60997	0.0724423
	7.61352	0.20408		7.61332	0.0771965
	7.61688	0.208399		7.61668	0.0815027
	7.62023	0.210217		7.62003	0.086115
	7.62358	0.220448		7.62338	0.0968325
	7.62694	0.234555		7.62674	0.112313
	7.63029	0.241093		7.63009	0.12538
	7.63364	0.244612		7.63345	0.132019
	7.637	0.244446		7.6368	0.1344
	7.64035	0.233833		7.64015	0.136939
	7.6437	0.218825		7.64351	0.138493
	7.64706	0.206153		7.64686	0.132386
	7.65041	0.200029		7.65021	0.122114
	7.65376	0.203586		7.65357	0.114608
	7.65712	0.209931		7.65692	0.108505
	7.66047	0.213199		7.66027	0.101553
	7.66383	0.212796		7.66363	0.0957938
	7.66718	0.2045		7.66698	0.0920468
	7.67053	0.193152		7.67033	0.0887831
	7.67389	0.191316		7.67369	0.0871197
	7.67724	0.196645		7.67704	0.0864301
	7.68059	0.20106		7.68039	0.0849595
	7.68395	0.201547		7.68375	0.0850459
	7.6873	0.19887		7.6871	0.0882907
	7.69065	0.193571		7.69046	0.0902733
	7.69401	0.186743		7.69381	0.0883186
	7.69736	0.187145		7.69716	0.0841226
	7.70071	0.195373		7.70052	0.081018
	7.70407	0.204771		7.70387	0.0793487
	7.70742	0.211829		7.70722	0.076996
	7.71077	0.214444		7.71058	0.0766887
	7.71413	0.214622		7.71393	0.0803023
	7.71748	0.211635		7.71728	0.0866444
	7.72084	0.208469		7.72064	0.0910111
	7.72419	0.204808		7.72399	0.0912023
	7.72754	0.19354		7.72734	0.0927055
	7.7309	0.187325		7.7307	0.0946542
	7.73425	0.197936		7.73405	0.0930327
	7.7376	0.210537		7.7374	0.0900284
	7.74096	0.208565		7.74076	0.0881798
	7.74431	0.197514		7.74411	0.0868688
	7.74766	0.196667		7.74747	0.0860562
	7.75102	0.20606		7.75082	0.0858177
	7.75437	0.210325		7.75417	0.0838404
	7.75772	0.209728		7.75753	0.0825396
	7.76108	0.210792		7.76088	0.0853056
	7.76443	0.2123		7.76423	0.0891982
	7.76778	0.213545		7.76759	0.0929199
	7.77114	0.214702		7.77094	0.0978491
	7.77449	0.215245		7.77429	0.100855
	7.77785	0.214606		7.77765	0.102926
	7.7812	0.213186		7.781	0.109194
	7.78455	0.210714		7.78435	0.11587
	7.78791	0.211148		7.78771	0.116549
	7.79126	0.218217		7.79106	0.111958
	7.79461	0.222014		7.79441	0.109314
	7.79797	0.221249		7.79777	0.111505
	7.80132	0.223215		7.80112	0.110972
	7.80467	0.222896		7.80448	0.1039
	7.80803	0.218432		7.80783	0.0946865
	7.81138	0.216558		7.81118	0.0905879
	7.81473	0.222715		7.81454	0.0919287
	7.81809	0.233259		7.81789	0.0918519
	7.82144	0.235317		7.82124	0.0917705
	7.8248	0.227478		7.8246	0.0945476
	7.82815	0.222894		7.82795	0.0958614
	7.8315	0.227146		7.8313	0.095656
	7.83486	0.2324		7.83466	0.0954032
	7.83821	0.228507		7.83801	0.0923587
	7.84156	0.2217		7.84136	0.0885839
	7.84492	0.223275		7.84472	0.0894127
	7.84827	0.222364		7.84807	0.0942006
	7.85163	0.21724		7.85142	0.0975756
	7.85498	0.217033		7.85478	0.0979183
	7.85833	0.215951		7.85813	0.0992439
	7.86168	0.218735		7.86149	0.100043
	7.86504	0.231209		7.86484	0.0956844
	7.86839	0.244044		7.86819	0.0917034
	7.87174	0.250489		7.87155	0.092738
	7.8751	0.248907		7.8749	0.0954886
	7.87845	0.241781		7.87825	0.0994362
	7.88181	0.237445		7.88161	0.101686
	7.88516	0.237042		7.88496	0.100227
	7.88851	0.237188		7.88832	0.0991988
	7.89187	0.239949		7.89167	0.098735
	7.89522	0.241946		7.89502	0.0986313
	7.89857	0.245536		7.89837	0.0977736
	7.90193	0.25365		7.90173	0.0952011
	7.90528	0.259363		7.90508	0.0946961
	7.90864	0.261391		7.90843	0.0977847
	7.91199	0.261576		7.91179	0.10225
	7.91534	0.256699		7.91514	0.105929
	7.91869	0.247574		7.9185	0.107142
	7.92205	0.240558		7.92185	0.103434
	7.9254	0.237606		7.9252	0.0969111
	7.92875	0.242273		7.92856	0.0948546
	7.93211	0.252302		7.93191	0.0970739
	7.93546	0.254914		7.93526	0.0992529
	7.93882	0.248596		7.93862	0.101363
	7.94217	0.242835		7.94197	0.102831
	7.94552	0.242088		7.94533	0.105431
	7.94888	0.244682		7.94868	0.222497
	7.95223	0.248256		7.95203	0.790383
	7.95559	0.257069		7.95538	2.01315
	7.95894	0.277467		7.95874	3.51599
	7.96229	0.309341		7.96209	4.66636
	7.96565	0.343077		7.96545	5.15873
	7.969	0.370876		7.9688	5.04979
	7.97235	0.396757		7.97215	4.54294
	7.9757	0.418627		7.97551	3.87456
	7.97906	0.435302		7.97886	3.20213
	7.98241	0.474878		7.98221	2.58636
	7.98577	0.623129		7.98557	2.07339
	7.98912	0.915588		7.98892	1.68596
	7.99247	1.22914		7.99228	1.3956
	7.99583	1.41743		7.99563	1.17019
	7.99918	1.44728		7.99898	0.995132
	8.00253	1.37488		8.00234	0.857476
	8.00589	1.2639		8.00569	0.757948
	8.00924	1.14576		8.00904	0.68964
	8.01259	1.02216		8.01239	0.633632
	8.01595	0.909694		8.01575	0.769699
	8.0193	0.936311		8.0191	2.5361
	8.02266	2.28747		8.02246	9.83766
	8.02601	9.04103		8.02581	26.2366
	8.02936	25.79		8.02916	49.7671
	8.03271	50.6519		8.03252	73.778
	8.03607	75.4828		8.03587	91.7618
	8.03942	93.0956		8.03922	100
	8.04278	100		8.04258	98.5453
	8.04613	96.3484		8.04593	90.0945
	8.04948	85.6836		8.04928	77.757
	8.05284	72.4685		8.05264	64.2574
	8.05619	59.8817		8.05599	51.7643
	8.05954	49.2797		8.05935	41.2243
	8.0629	40.7148		8.0627	32.6633
	8.06625	34.0396		8.06605	25.9945
	8.0696	29.1601		8.06941	20.8862
	8.07296	25.6111		8.07276	16.989
	8.07631	22.8643		8.07611	14.0756
	8.07967	20.6955		8.07947	11.8238
	8.08302	18.9985		8.08282	10.0146
	8.08637	17.6301		8.08617	8.55102
	8.08973	16.4715		8.08953	7.35371
	8.09308	15.4902		8.09288	6.39339
	8.09643	14.6074		8.09624	5.63162
	8.09979	13.8166		8.09959	5.00441
	8.10314	13.1846		8.10294	4.49831
	8.10649	12.6514		8.10629	4.11431
	8.10985	12.1973		8.10965	3.7977
	8.1132	11.8069		8.113	3.51014
	8.11655	11.3898		8.11636	3.2734
	8.11991	10.8544		8.11971	3.08947
	8.12326	10.2337		8.12306	2.93091
	8.12661	9.63437		8.12642	2.76218
	8.12997	9.03141		8.12977	2.58012
	8.13332	8.39785		8.13312	2.42121
	8.13668	7.745		8.13648	2.2806
	8.14003	7.10121		8.13983	2.14015
	8.14338	6.50762		8.14318	2.01331
	8.14674	5.95337		8.14654	1.90431
	8.15009	5.43879		8.14989	1.81251
	8.15344	4.96897		8.15325	1.75212
	8.1568	4.55892		8.1566	1.72728
	8.16015	4.21521		8.15995	1.72086
	8.1635	3.91139		8.1633	1.73081
	8.16686	3.63307		8.16666	1.77639
	8.17021	3.38314		8.17001	1.8737
	8.17356	3.17778		8.17337	2.04616
	8.17692	3.01482		8.17672	2.30622
	8.18027	2.88144		8.18007	2.63121
	8.18362	2.76268		8.18343	3.00931
	8.18698	2.63828		8.18678	3.45686
	8.19033	2.52367		8.19013	3.9666
	8.19369	2.4472		8.19349	4.51974
	8.19704	2.40888		8.19684	5.0818
	8.20039	2.38327		8.2002	5.55677
	8.20375	2.34274		8.20355	5.84765
	8.2071	2.29639		8.2069	5.88996
	8.21045	2.25457		8.21026	5.66753
	8.21381	2.1976		8.21361	5.23162
	8.21716	2.1239		8.21696	4.67473
	8.22052	2.04754		8.22031	4.09517
	8.22387	1.97944		8.22367	3.56351
	8.22722	1.91997		8.22702	3.11322
	8.23057	1.86337		8.23038	2.74462
	8.23393	1.80975		8.23373	2.44255
	8.23728	1.76183		8.23708	2.19096
	8.24063	1.72105		8.24044	1.97828
	8.24399	1.67926		8.24379	1.8028
	8.24734	1.63205		8.24714	1.65737
	8.2507	1.58244		8.2505	1.52982
	8.25405	1.53185		8.25385	1.41434
	8.2574	1.48194		8.25721	1.30678
	8.26076	1.43917		8.26056	1.20784
	8.26411	1.40572		8.26391	1.11285
	8.26746	1.37225		8.26727	1.02823
	8.27082	1.33596		8.27062	0.963932
	8.27417	1.30413		8.27397	0.905499
	8.27753	1.27657		8.27733	0.840529
	8.28088	1.25016		8.28068	0.776856
	8.28423	1.22713		8.28403	0.72717
	8.28758	1.20474		8.28739	0.692167
	8.29094	1.19284		8.29074	0.663197
	8.29429	1.20004		8.29409	0.635755
	8.29765	1.20528		8.29745	0.611026
	8.301	1.20088		8.3008	0.586559
	8.30435	1.19328		8.30415	0.560412
	8.30771	1.16669		8.30751	0.535806
	8.31106	1.12047		8.31086	0.516703
	8.31441	1.08059		8.31422	0.497676
	8.31777	1.05067		8.31757	0.473373
	8.32112	1.01828		8.32092	0.449795
	8.32447	0.983367		8.32428	0.432139
	8.32783	0.946612		8.32763	0.418049
	8.33118	0.911068		8.33098	0.403657
	8.33454	0.879291		8.33434	0.39244
	8.33789	0.845179		8.33769	0.393546
	8.34124	0.819412		8.34104	0.407752
	8.34459	0.818934		8.3444	0.42372
	8.34795	0.837936		8.34775	0.434341
[truncated: 343 more rows]

[truncated: 1 more sheets: Figure S12]
